# Supplementary material for: Loss of DOCK2 potentiates Inflammatory Bowel Disease–associated colorectal cancer via immune dysfunction and IFNγ induction of IDO1 expression
Source: Oncogene. 2024 Sep 7;43(42):3094–107. doi: 10.1038/s41388-024-03135-9 (PMC11473400; doi:10.1038/s41388-024-03135-9)
Supplement: Supplementary file 2 — Table S1 [file 41388_2024_3135_MOESM2_ESM.xlsx]

## Sheet: VADock2 RNAseq
Index	EnsemblID	baseMean	log2FoldChange	lfcSE	pvalue	padj	gene_biotype	external_gene_name
1	ENSMUSG00000000001	7576	0.00783276	0.0303817	0.78213	0.975931	protein_coding	Gnai3
2	ENSMUSG00000000003	0	NA	NA	NA	NA	protein_coding	Pbsn
3	ENSMUSG00000000028	651.7	-0.0104835	0.032753	0.154349	0.787787	protein_coding	Cdc45
4	ENSMUSG00000000031	2070.5	-0.00025546	0.031066	0.821484	0.981541	lncRNA	H19
5	ENSMUSG00000000037	22.0401	-0.00238731	0.0311593	0.242954	0.840726	protein_coding	Scml2
6	ENSMUSG00000000049	2.06477	-0.000437945	0.0310757	0.599587	NA	protein_coding	Apoh
7	ENSMUSG00000000056	1752.59	0.000544353	0.0300144	0.648056	0.956609	protein_coding	Narf
8	ENSMUSG00000000058	551.828	-0.00488847	0.0307742	0.471943	0.933516	protein_coding	Cav2
9	ENSMUSG00000000078	4670.98	0.00623601	0.0307277	0.463575	0.930982	protein_coding	Klf6
10	ENSMUSG00000000085	1722.49	0.000723517	0.0273036	0.943948	0.99546	protein_coding	Scmh1
11	ENSMUSG00000000088	6097.55	0.00107783	0.0297527	0.904256	0.991288	protein_coding	Cox5a
12	ENSMUSG00000000093	262.121	-0.000948504	0.0303379	0.882863	0.989181	protein_coding	Tbx2
13	ENSMUSG00000000094	67.8904	-0.00513955	0.031476	0.185223	0.811761	protein_coding	Tbx4
14	ENSMUSG00000000103	0	NA	NA	NA	NA	protein_coding	Zfy2
15	ENSMUSG00000000120	44.3074	0.00218062	0.0311012	0.392797	0.911546	protein_coding	Ngfr
16	ENSMUSG00000000125	124.49	-0.00104927	0.0310411	0.679985	0.959976	protein_coding	Wnt3
17	ENSMUSG00000000126	18.4186	0.000924662	0.0309376	0.771073	0.975228	protein_coding	Wnt9a
18	ENSMUSG00000000127	508.12	-0.00577163	0.0295358	0.593234	0.946344	protein_coding	Fer
19	ENSMUSG00000000131	2407.4	-0.00134003	0.0276813	0.937209	0.99533	protein_coding	Xpo6
20	ENSMUSG00000000134	1354.58	0.00617032	0.0290601	0.601675	0.946999	protein_coding	Tfe3
21	ENSMUSG00000000142	9627.86	0.00202355	0.0303648	0.973659	0.997774	protein_coding	Axin2
22	ENSMUSG00000000148	548.293	-0.00172942	0.0288392	0.887275	0.989976	protein_coding	Brat1
23	ENSMUSG00000000149	1869.13	0.00663546	0.0306872	0.848348	0.985637	protein_coding	Gna12
24	ENSMUSG00000000154	894.137	0.00510303	0.0310275	0.408336	0.919717	protein_coding	Slc22a18
25	ENSMUSG00000000157	1.80644	-0.000277195	0.0310798	0.685841	NA	protein_coding	Itgb2l
26	ENSMUSG00000000159	1099.95	0.014741	0.0348947	0.0916613	0.706548	protein_coding	Igsf5
27	ENSMUSG00000000167	68.5759	-0.00345095	0.0308008	0.562863	0.941801	protein_coding	Pih1d2
28	ENSMUSG00000000168	2924.9	-0.0105189	0.0301417	0.346893	0.895044	protein_coding	Dlat
29	ENSMUSG00000000171	5390.68	0.00168475	0.0297631	0.846467	0.985283	protein_coding	Sdhd
12328	ENSMUSG00000041670	14.1076	3.65164	1.4641	0.00028413	0.035845	protein_coding	Rims1
31	ENSMUSG00000000183	0	NA	NA	NA	NA	protein_coding	Fgf6
32	ENSMUSG00000000184	11502.1	0.00783571	0.0322995	0.0495753	0.591221	protein_coding	Ccnd2
33	ENSMUSG00000000194	2101.91	0.0436265	0.0673409	0.0286521	0.486122	protein_coding	Gpr107
34	ENSMUSG00000000197	0.890859	0.000389601	0.0310861	0.403467	NA	protein_coding	Nalcn
35	ENSMUSG00000000202	110.461	-0.00560841	0.0317313	0.0397918	0.550194	protein_coding	Btbd17
36	ENSMUSG00000000204	1826.21	0.00302947	0.0312627	0.0836542	0.694476	protein_coding	Slfn4
37	ENSMUSG00000000214	5.31683	-0.000790395	0.0310464	0.67301	0.959182	protein_coding	Th
38	ENSMUSG00000000215	0	NA	NA	NA	NA	protein_coding	Ins2
39	ENSMUSG00000000216	107.843	-0.000173002	0.0310197	0.921355	0.992791	protein_coding	Scnn1g
40	ENSMUSG00000000223	38.2328	0.00336208	0.031062	0.426251	0.921466	protein_coding	Drp2
41	ENSMUSG00000000244	144.643	-0.0016329	0.0311036	0.347408	0.895363	protein_coding	Tspan32
42	ENSMUSG00000000247	19.5181	-4.08e-05	0.031042	0.974593	0.997774	protein_coding	Lhx2
43	ENSMUSG00000000248	9.27201	-0.00100832	0.0310855	0.311041	0.881941	protein_coding	Clec2g
44	ENSMUSG00000000253	1026.42	-0.0108566	0.0332796	0.0757381	0.672977	protein_coding	Gmpr
45	ENSMUSG00000000263	0.893001	-0.000202284	0.0310789	0.761576	NA	protein_coding	Glra1
46	ENSMUSG00000000266	1294.06	0.0173569	0.036786	0.0631459	0.642655	protein_coding	Mid2
47	ENSMUSG00000000275	3391.58	0.0239368	0.0446223	0.0123995	0.340063	protein_coding	Trim25
48	ENSMUSG00000000276	341.508	-0.00231596	0.0300336	0.774012	0.975568	protein_coding	Dgke
49	ENSMUSG00000000278	1130.34	0.00423345	0.0306845	0.534657	0.938512	protein_coding	Scpep1
50	ENSMUSG00000000282	1482.35	-0.000744984	0.0295242	0.933873	0.994097	protein_coding	Mnt
51	ENSMUSG00000000290	743.475	0.00460693	0.0313825	0.225762	0.834322	protein_coding	Itgb2
52	ENSMUSG00000000295	380.762	-0.0152751	0.0349358	0.109234	0.738663	protein_coding	Hddc2
53	ENSMUSG00000000296	93.333	-0.000946849	0.0310519	0.55326	0.939797	protein_coding	Tpd52l1
54	ENSMUSG00000000301	83.7954	-0.00483373	0.0310549	0.406882	0.919446	protein_coding	Pemt
55	ENSMUSG00000000303	26723.6	0.00562116	0.0291226	0.982958	0.998409	protein_coding	Cdh1
56	ENSMUSG00000000305	9.40741	-0.000314273	0.0310183	0.872211	0.988204	protein_coding	Cdh4
57	ENSMUSG00000000308	13638	0.00390284	0.0312648	0.233653	0.837106	protein_coding	Ckmt1
58	ENSMUSG00000000317	124.222	-0.00761969	0.032099	0.113953	0.746194	protein_coding	Bcl6b
59	ENSMUSG00000000318	17.0625	0.000891951	0.0310767	0.514453	0.936916	protein_coding	Clec10a
60	ENSMUSG00000000320	2805.26	-0.0074007	0.0321942	0.0451504	0.576477	protein_coding	Alox12
61	ENSMUSG00000000325	494.26	-0.00995138	0.0323703	0.189686	0.814707	NA	NA
62	ENSMUSG00000000326	3058.02	-0.00815493	0.0310627	0.298297	0.873502	protein_coding	Comt
63	ENSMUSG00000000339	898.754	-0.0055165	0.0295453	0.563956	0.941801	protein_coding	Rtca
64	ENSMUSG00000000340	694.057	0.000495885	0.0295681	0.954234	0.996142	protein_coding	Dbt
65	ENSMUSG00000000346	8058.34	-0.00840829	0.0309667	0.304807	0.878796	protein_coding	Dazap2
66	ENSMUSG00000000355	481.964	-0.00812424	0.0300715	0.471014	0.933516	protein_coding	Mcts1
67	ENSMUSG00000000359	47.5382	0.000790262	0.0309435	0.780779	0.975739	protein_coding	Rem1
68	ENSMUSG00000000365	1.84233	-0.000764292	0.0310788	0.503036	NA	protein_coding	Rnf17
69	ENSMUSG00000000374	2862.35	0.00537572	0.0306791	0.420797	0.920614	protein_coding	Trappc10
70	ENSMUSG00000000378	1196.2	-0.0016306	0.0288557	0.884734	0.989181	protein_coding	Ccm2
71	ENSMUSG00000000381	0	NA	NA	NA	NA	protein_coding	Wap
72	ENSMUSG00000000384	1911.87	-0.00192124	0.0299042	0.752493	0.972334	protein_coding	Tbrg4
73	ENSMUSG00000000385	9897.52	-0.00086522	0.030691	0.856973	0.987206	protein_coding	Tmprss2
74	ENSMUSG00000000386	64.5647	0.00368694	0.0313636	0.0471385	0.583844	polymorphic_pseudogene	Mx1
75	ENSMUSG00000000392	18.3481	-0.00170034	0.0309227	0.670432	0.959137	protein_coding	Fap
76	ENSMUSG00000000394	113.79	0.00227379	0.0311838	0.0748653	0.671024	protein_coding	Gcg
77	ENSMUSG00000000399	2694.42	-0.000153414	0.0291381	0.987376	0.998409	protein_coding	Ndufa9
78	ENSMUSG00000000402	15.9628	-0.00153784	0.0310834	0.423414	0.920614	protein_coding	Egfl6
79	ENSMUSG00000000409	177.397	0.00456778	0.031259	0.30567	0.87914	protein_coding	Lck
80	ENSMUSG00000000411	0.287409	2.08e-05	0.0310845	0.961461	NA	protein_coding	Tssk3
81	ENSMUSG00000000416	218.152	0.00428389	0.0312925	0.238607	0.838824	protein_coding	Cttnbp2
82	ENSMUSG00000000420	5363.65	-0.0233073	0.0400234	0.0669045	0.657179	protein_coding	Galnt1
83	ENSMUSG00000000435	0	NA	NA	NA	NA	protein_coding	Myf5
84	ENSMUSG00000000439	593.319	0.0014388	0.0283247	0.950958	0.996142	protein_coding	Mkrn2
85	ENSMUSG00000000440	637.974	-0.000811414	0.0306798	0.856408	0.987206	protein_coding	Pparg
86	ENSMUSG00000000441	3406.06	0.00172243	0.0279814	0.930518	0.993585	protein_coding	Raf1
87	ENSMUSG00000000486	126.297	-0.00704679	0.0319586	0.0974769	0.717191	protein_coding	Septin1
88	ENSMUSG00000000489	706.717	-0.00405646	0.0311557	0.366479	0.902375	protein_coding	Pdgfb
89	ENSMUSG00000000530	521.854	0.0077727	0.0317901	0.229968	0.836153	protein_coding	Acvrl1
90	ENSMUSG00000000531	292.484	-0.00449797	0.0309872	0.43091	0.922695	protein_coding	Tamalin
91	ENSMUSG00000000532	2003.58	0.0045529	0.0306981	0.336124	0.892723	protein_coding	Acvr1b
92	ENSMUSG00000000538	1124.92	0.00275961	0.0306942	0.491522	0.934963	protein_coding	Tom1l2
93	ENSMUSG00000000544	14849	0.0107159	0.0325811	0.206342	0.824691	protein_coding	Gpa33
94	ENSMUSG00000000552	228.782	0.00537805	0.031382	0.271121	0.862177	protein_coding	Zfp385a
95	ENSMUSG00000000555	1329.81	0.00172267	0.0307894	0.722566	0.968723	protein_coding	Itga5
96	ENSMUSG00000000560	0.177472	8.85e-05	0.0310858	0.813445	NA	protein_coding	Gabra2
97	ENSMUSG00000000561	1953.24	-0.00968107	0.0317297	0.444565	0.927019	protein_coding	Wdr77
98	ENSMUSG00000000562	12.1372	0.00240541	0.0311113	0.364933	0.901572	protein_coding	Adora3
99	ENSMUSG00000000563	7831.65	0.00166299	0.027794	0.742855	0.971669	protein_coding	Atp5pb
100	ENSMUSG00000000567	3286.79	0.00826359	0.0318719	0.206959	0.825132	protein_coding	Sox9
101	ENSMUSG00000000568	4351.34	-0.0100497	0.0328245	0.121702	0.759539	protein_coding	Hnrnpd
102	ENSMUSG00000000579	168.789	-0.00233647	0.0305728	0.701774	0.964865	protein_coding	Dynlt1c
103	ENSMUSG00000000581	1122.24	-0.00220706	0.0294042	0.803071	0.978786	protein_coding	C1d
104	ENSMUSG00000000594	1412.83	0.0141272	0.034691	0.0830712	0.693811	protein_coding	Gm2a
105	ENSMUSG00000000600	944.729	0.0162303	0.0322965	0.24757	0.845026	protein_coding	Krit1
106	ENSMUSG00000000605	2538.18	-0.00180453	0.0297606	0.813256	0.980629	protein_coding	Clcn4
107	ENSMUSG00000000606	0	NA	NA	NA	NA	protein_coding	Vmn2r88
108	ENSMUSG00000000617	0.329347	-4.46e-05	0.0310829	0.975167	NA	protein_coding	Grm6
109	ENSMUSG00000000627	33.8457	-0.00109023	0.0310441	0.611299	0.948646	protein_coding	Sema4f
110	ENSMUSG00000000628	7653.42	0.232472	0.187238	0.00495252	0.215603	protein_coding	Hk2
111	ENSMUSG00000000631	5447.1	0.00609701	0.0304529	0.403926	0.917811	protein_coding	Myo18a
112	ENSMUSG00000000632	1.14923	0.000598133	0.031091	0.200291	NA	protein_coding	Sez6
113	ENSMUSG00000000673	7.95969	-9.04e-05	0.0310294	0.959343	0.996142	protein_coding	Haao
114	ENSMUSG00000000682	327.501	0.00182176	0.0309169	0.640809	0.956542	protein_coding	Cd52
115	ENSMUSG00000000686	54.5325	0.00242609	0.0308186	0.637123	0.956542	protein_coding	Abhd15
116	ENSMUSG00000000690	27.433	-0.000116904	0.0310786	0.78506	0.976052	protein_coding	Hoxb6
117	ENSMUSG00000000693	114.79	-0.00109226	0.0307586	0.819093	0.981361	protein_coding	Loxl3
118	ENSMUSG00000000701	0	NA	NA	NA	NA	protein_coding	Tcl1b5
119	ENSMUSG00000000706	12.0229	0.00157267	0.0311284	NA	NA	protein_coding	Btn1a1
120	ENSMUSG00000000708	1053.53	0.0190666	0.0372512	0.0835165	0.694476	protein_coding	Kat2b
121	ENSMUSG00000000711	2598.69	0.0520579	0.0771869	0.0243582	0.446715	protein_coding	Rab5b
122	ENSMUSG00000000724	0	NA	NA	NA	NA	protein_coding	Cryba1
123	ENSMUSG00000000730	16.7228	0.00192688	0.0310814	0.422804	0.920614	protein_coding	Dnmt3l
124	ENSMUSG00000000731	4.71362	-4.69e-06	0.0310487	0.995699	0.999188	protein_coding	Aire
125	ENSMUSG00000000732	322.77	-0.0105589	0.0322396	0.229683	0.836153	protein_coding	Icosl
126	ENSMUSG00000000738	2556.83	-0.0106713	0.0293137	0.381597	0.904624	protein_coding	Spg7
127	ENSMUSG00000000739	2.00919	0.000998041	0.031095	0.316144	NA	protein_coding	Sult5a1
128	ENSMUSG00000000740	19391.2	-0.0366299	0.044331	0.089272	0.702589	protein_coding	Rpl13
129	ENSMUSG00000000743	4567.2	-0.00105378	0.0300991	0.875606	0.988491	protein_coding	Chmp1a
130	ENSMUSG00000000751	2927.83	-0.00840016	0.0311213	0.244479	0.842121	protein_coding	Rpa1
131	ENSMUSG00000000753	140.831	0.00177808	0.0308966	0.656106	0.956609	protein_coding	Serpinf1
132	ENSMUSG00000000759	1207	-0.00454891	0.0302493	0.386511	0.907981	protein_coding	Tubgcp3
133	ENSMUSG00000000766	0	NA	NA	NA	NA	protein_coding	Oprm1
134	ENSMUSG00000000776	764.32	-0.0102856	0.0297405	0.436427	0.92471	protein_coding	Polr3d
135	ENSMUSG00000000782	1382.05	-0.0156796	0.0358946	0.0794104	0.682939	protein_coding	Tcf7
136	ENSMUSG00000000787	15971.5	-0.0124724	0.0324842	0.156396	0.791515	protein_coding	Ddx3x
137	ENSMUSG00000000791	28.8064	0.00553832	0.0316909	0.0608713	0.633969	protein_coding	Il12rb1
138	ENSMUSG00000000792	23.4942	0.000728003	0.0310148	0.752422	0.972334	protein_coding	Slc5a5
139	ENSMUSG00000000794	21.7426	0.00310522	0.0312696	0.0569293	0.623913	protein_coding	Kcnn3
140	ENSMUSG00000000804	1079.24	0.0169833	0.0335488	0.214353	0.827159	protein_coding	Usp32
141	ENSMUSG00000000805	2313.09	0.00131535	0.0311154	0.138891	0.776455	protein_coding	Car4
142	ENSMUSG00000000811	418.162	-0.00623703	0.0315257	0.235656	0.837604	protein_coding	Txnrd3
143	ENSMUSG00000000817	3.36829	0.0040507	0.0314547	0.00373764	0.190243	protein_coding	Fasl
144	ENSMUSG00000000823	607.896	-0.0007177	0.0307335	0.87429	0.988269	protein_coding	Zfp512b
145	ENSMUSG00000000826	5156.54	0.00397358	0.0299435	0.641443	0.956542	protein_coding	Dnajc5
146	ENSMUSG00000000827	1956.4	-0.0064381	0.0298573	0.527961	0.937317	protein_coding	Tpd52l2
147	ENSMUSG00000000838	1963.66	-0.000705826	0.0284619	0.945451	0.995684	protein_coding	Fmr1
8433	ENSMUSG00000031551	586.019	3.4065	0.486893	1.08e-14	9.56e-11	protein_coding	Ido1
149	ENSMUSG00000000869	0.311486	-6.12e-05	0.031085	0.840601	NA	protein_coding	Il4
150	ENSMUSG00000000876	359.824	0.00190071	0.030715	0.719753	0.968186	protein_coding	Pxmp4
151	ENSMUSG00000000881	1475.84	0.0088308	0.03136	0.345128	0.894459	protein_coding	Dlg3
152	ENSMUSG00000000884	149.081	-0.0094986	0.0326043	0.111107	0.743746	protein_coding	Gnb1l
153	ENSMUSG00000000889	3.83189	0.000838307	0.0311001	0.0784421	0.682853	protein_coding	Dbh
154	ENSMUSG00000000901	225.391	-0.00215704	0.0308718	0.625106	0.953518	protein_coding	Mmp11
155	ENSMUSG00000000902	2135.67	0.00235261	0.0251015	0.87857	0.98904	protein_coding	Smarcb1
156	ENSMUSG00000000903	3.567	-0.00362544	0.0313742	0.0082009	0.272264	protein_coding	Vpreb3
157	ENSMUSG00000000915	2060.91	-0.0010175	0.0303358	0.952308	0.996142	protein_coding	Hip1r
158	ENSMUSG00000000916	292.302	-0.00151567	0.0299088	0.844327	0.985176	protein_coding	Nsun5
30	ENSMUSG00000000182	39.1939	2.24948	1.40824	0.000143726	0.0228693	protein_coding	Fgf23
160	ENSMUSG00000000938	1504.78	-0.183907	0.155328	0.00527089	0.221653	protein_coding	Hoxa10
161	ENSMUSG00000000942	13.0562	-0.00608028	0.0318	0.0685176	0.661123	protein_coding	Hoxa4
162	ENSMUSG00000000948	22.4155	0.000954244	0.0310715	0.512909	0.936916	protein_coding	Gm38393
163	ENSMUSG00000000957	8108.75	-0.00180104	0.0304839	0.784233	0.976052	protein_coding	Mmp14
164	ENSMUSG00000000958	1344.17	0.00165079	0.0305927	0.779237	0.975739	protein_coding	Slc7a7
165	ENSMUSG00000000959	1699.05	-0.0191565	0.0361942	0.15056	0.784689	protein_coding	Oxa1l
166	ENSMUSG00000000976	790.091	0.0102699	0.0312695	0.335631	0.892723	protein_coding	Heatr6
167	ENSMUSG00000000982	41.7407	-0.000797491	0.0310637	0.610795	0.948646	protein_coding	Ccl3
168	ENSMUSG00000000983	7448.55	0.00180495	0.0309912	0.58845	0.945095	protein_coding	Wfdc18
169	ENSMUSG00000001014	3.77644	-0.000293729	0.0310537	0.836498	0.984387	protein_coding	Icam4
170	ENSMUSG00000001016	2689.6	-0.0256286	0.0426903	0.0636755	0.644861	protein_coding	Ilf2
171	ENSMUSG00000001017	4328.28	0.00304635	0.0276626	0.777141	0.975714	protein_coding	Chtop
172	ENSMUSG00000001018	789.215	-0.0153097	0.033914	0.149835	0.784518	protein_coding	Snapin
173	ENSMUSG00000001020	215.124	0.0013713	0.0309534	0.65307	0.956609	protein_coding	S100a4
174	ENSMUSG00000001021	6.31027	-0.00250632	0.0311848	0.174307	0.802299	protein_coding	S100a3
175	ENSMUSG00000001023	0.449319	-0.000184318	0.0310848	0.917196	NA	protein_coding	S100a5
176	ENSMUSG00000001025	18848.1	0.00469519	0.0306718	0.519598	0.936916	protein_coding	S100a6
177	ENSMUSG00000001027	0.488318	-0.000476994	0.0310883	0.365662	NA	protein_coding	Scn4a
178	ENSMUSG00000001029	57.2175	0.00262923	0.0308796	0.593662	0.946344	protein_coding	Icam2
179	ENSMUSG00000001034	640.932	0.00772443	0.0301237	0.476289	0.934258	protein_coding	Mapk7
180	ENSMUSG00000001036	1053.8	-0.00533732	0.0304916	0.527792	0.937317	protein_coding	Epn2
181	ENSMUSG00000001039	201.288	-0.00311486	0.030858	0.557465	0.939797	protein_coding	B9d1
182	ENSMUSG00000001052	1722.55	-3.29e-05	0.0277275	0.98938	0.99844	protein_coding	Sec24b
183	ENSMUSG00000001053	1287.99	-0.00871501	0.0319204	0.236827	0.838824	protein_coding	N4bp3
184	ENSMUSG00000001054	838.96	-0.00974824	0.0312517	0.337073	0.892723	protein_coding	Rmnd5b
185	ENSMUSG00000001056	2649.83	-0.0126415	0.0326617	0.196706	0.821007	protein_coding	Nhp2
186	ENSMUSG00000001062	370.468	0.00330333	0.0305517	0.616228	0.950028	protein_coding	Vps9d1
187	ENSMUSG00000001065	506.737	0.0189193	0.0367696	0.111126	0.743746	protein_coding	Zfp276
188	ENSMUSG00000001076	0.077177	-0.000118676	0.0310859	0.907014	NA	protein_coding	C1ql4
189	ENSMUSG00000001082	1049.33	-0.00797958	0.0308729	0.457652	0.929879	protein_coding	Mfsd10
190	ENSMUSG00000001089	3083.5	0.0158072	0.0332522	0.201177	0.822491	protein_coding	Luzp1
191	ENSMUSG00000001095	749.347	0.00188969	0.031143	0.157526	0.792656	protein_coding	Slc13a2
192	ENSMUSG00000001098	4651.31	0.00438245	0.0267999	0.685572	0.960774	protein_coding	Kctd10
193	ENSMUSG00000001100	1781.03	-0.017404	0.0351263	0.154507	0.787787	protein_coding	Poldip2
194	ENSMUSG00000001103	0	NA	NA	NA	NA	protein_coding	Sebox
195	ENSMUSG00000001105	1109.9	0.00320526	0.0288394	0.776314	0.975714	protein_coding	Ift20
196	ENSMUSG00000001119	2112.28	-0.453493	0.304052	0.00282753	0.163737	protein_coding	Col6a1
197	ENSMUSG00000001120	43.4393	0.00921308	0.0328692	0.0270616	0.470435	protein_coding	Pcbp3
198	ENSMUSG00000001123	5998.57	0.0162954	0.0358943	0.114875	0.748517	protein_coding	Lgals9
199	ENSMUSG00000001127	1559.98	0.00425212	0.0292934	0.694346	0.963368	protein_coding	Araf
200	ENSMUSG00000001128	334.642	0.000940393	0.0308084	0.770975	0.975228	protein_coding	Cfp
201	ENSMUSG00000001131	353.652	-0.0015229	0.0308342	0.720457	0.968213	protein_coding	Timp1
202	ENSMUSG00000001134	324.843	-0.00258619	0.0293937	0.790618	0.976223	protein_coding	Uxt
203	ENSMUSG00000001138	799.342	-0.00916873	0.0308125	0.38676	0.908192	protein_coding	Cnnm3
204	ENSMUSG00000001143	561.964	0.00428577	0.0312651	0.290359	0.871012	protein_coding	Lman2l
205	ENSMUSG00000001150	1288.69	0.0030509	0.0293737	0.794145	0.977581	protein_coding	Mcm3ap
206	ENSMUSG00000001151	1179.07	0.00289031	0.0304273	0.728653	0.970523	protein_coding	Pcnt
207	ENSMUSG00000001155	0.0623657	-0.000113771	0.0310858	0.907014	NA	protein_coding	Ftcd
208	ENSMUSG00000001156	6192.08	0.408336	0.229855	0.00155805	0.108768	protein_coding	Mxd1
209	ENSMUSG00000001157	1291.8	0.00350399	0.02828	0.760503	0.973333	protein_coding	Gmcl1
210	ENSMUSG00000001158	733.888	0.00827562	0.0293596	0.502406	0.936165	protein_coding	Snrnp27
211	ENSMUSG00000001166	59.431	0.00237012	0.0308918	0.582763	0.944763	protein_coding	Oas1c
212	ENSMUSG00000001168	0	NA	NA	NA	NA	protein_coding	Oas1h
213	ENSMUSG00000001173	659.48	-0.0162984	0.0322311	0.238955	0.839523	protein_coding	Ocrl
214	ENSMUSG00000001175	29592.8	0.00869998	0.031611	0.293888	0.87243	protein_coding	Calm1
215	ENSMUSG00000001211	2229.76	-0.000666186	0.0290997	0.93952	0.995361	protein_coding	Agpat3
216	ENSMUSG00000001225	942.013	0.000859063	0.0310921	0.251465	0.848914	protein_coding	Slc26a3
217	ENSMUSG00000001227	455.272	0.00867911	0.0319664	0.312722	0.883529	protein_coding	Sema6b
218	ENSMUSG00000001228	2760.04	-0.00583796	0.0312658	0.334392	0.892723	protein_coding	Uhrf1
219	ENSMUSG00000001229	1853.64	0.00911653	0.031005	0.369469	0.902379	protein_coding	Dpp9
220	ENSMUSG00000001240	171.632	0.0061978	0.0314255	0.283813	0.868663	protein_coding	Ramp2
221	ENSMUSG00000001247	9482.84	-0.00654029	0.0301101	0.483294	0.934258	protein_coding	Lsr
222	ENSMUSG00000001248	899.542	-0.000469137	0.0309163	0.884864	0.989181	protein_coding	Gramd1a
223	ENSMUSG00000001249	270.255	-0.00294279	0.0310639	0.435053	0.924213	protein_coding	Hpn
224	ENSMUSG00000001260	0	NA	NA	NA	NA	protein_coding	Gabrg1
225	ENSMUSG00000001270	1636.11	-0.00121153	0.0310134	0.643624	0.956609	protein_coding	Ckb
226	ENSMUSG00000001280	2707.38	0.000917727	0.0284755	0.934989	0.994566	protein_coding	Sp1
227	ENSMUSG00000001281	185.363	0.00540523	0.0316302	0.08619	0.699062	protein_coding	Itgb7
228	ENSMUSG00000001285	722.648	-0.0426245	0.064731	0.0521854	0.602209	protein_coding	Myg1
229	ENSMUSG00000001288	870.009	0.000371156	0.0304627	0.933795	0.994087	protein_coding	Rarg
230	ENSMUSG00000001289	2096.29	0.00308083	0.029442	0.765809	0.974551	protein_coding	Pfdn5
231	ENSMUSG00000001300	1540.53	0.00345078	0.0305005	0.641837	0.956542	protein_coding	Efnb2
232	ENSMUSG00000001305	679.131	-0.0149148	0.0341969	0.148365	0.782099	protein_coding	Rrp15
233	ENSMUSG00000001313	106.697	0.00568739	0.0312624	0.339248	0.892841	protein_coding	Rnd2
234	ENSMUSG00000001323	360.392	0.00553447	0.0310643	0.383255	0.905641	protein_coding	Srr
235	ENSMUSG00000001333	54.5945	-0.00205621	0.0309274	0.598678	0.946714	protein_coding	Sync
236	ENSMUSG00000001334	63.6557	-0.00213253	0.0310777	0.432986	0.923469	protein_coding	Fndc5
237	ENSMUSG00000001348	2166.98	0.00501388	0.0314314	0.221001	0.831771	protein_coding	Acp5
238	ENSMUSG00000001349	647.742	1.34033	1.12424	0.00166763	0.114161	protein_coding	Cnn1
239	ENSMUSG00000001366	939.027	0.0130477	0.0331765	0.18391	0.811212	protein_coding	Fbxo9
240	ENSMUSG00000001376	1210.27	-0.0125792	0.0305833	0.317917	0.885045	protein_coding	Vps50
241	ENSMUSG00000001380	2051.77	-0.00799825	0.0319816	0.213933	0.827159	protein_coding	Hars
242	ENSMUSG00000001383	1916.5	-0.0148426	0.0352484	0.0751113	0.671024	protein_coding	Zmat2
243	ENSMUSG00000001403	1779.4	-0.0123536	0.0325993	0.244202	0.842073	protein_coding	Ube2c
244	ENSMUSG00000001415	2535.34	-0.00957249	0.0301416	0.339682	0.892841	protein_coding	Smg5
245	ENSMUSG00000001416	7781.28	-0.00372264	0.0284448	0.678049	0.959884	protein_coding	Cct3
246	ENSMUSG00000001418	2718.95	0.00795383	0.0308143	0.400324	0.91496	protein_coding	Glmp
247	ENSMUSG00000001419	2075.06	0.0113282	0.0331187	0.132373	0.772746	protein_coding	Mef2d
248	ENSMUSG00000001420	1326.38	-0.00322219	0.0301855	0.696658	0.963462	protein_coding	Tmem79
249	ENSMUSG00000001424	5396.78	-0.000918283	0.0298186	0.957928	0.996142	protein_coding	Snd1
250	ENSMUSG00000001435	5597.53	-0.0162454	0.0367649	0.0276666	0.475338	protein_coding	Col18a1
251	ENSMUSG00000001436	509.013	-0.0206191	0.0408133	0.0142273	0.363423	protein_coding	Slc19a1
252	ENSMUSG00000001440	11587.5	-0.0101919	0.0309637	0.412533	0.920043	protein_coding	Kpnb1
253	ENSMUSG00000001441	3740.94	-0.00219691	0.027414	0.859048	0.987289	protein_coding	Npepps
254	ENSMUSG00000001444	7.65507	0.0030033	0.0312717	0.0307556	0.505307	protein_coding	Tbx21
255	ENSMUSG00000001445	1489.3	0.00491289	0.028002	0.698721	0.964523	protein_coding	Mrpl10
256	ENSMUSG00000001467	5701.31	0.0101122	0.0320985	0.186114	0.81219	protein_coding	Cyp51
257	ENSMUSG00000001472	5029.89	-0.00202763	0.0265291	0.868735	0.988077	protein_coding	Tcf25
258	ENSMUSG00000001473	2206	-0.00229212	0.030963	0.558881	0.940239	protein_coding	Tubb6
259	ENSMUSG00000001482	694.165	-0.0369446	0.0672113	0.0145681	0.369157	protein_coding	Def8
260	ENSMUSG00000001493	200.254	0.0016616	0.0306634	0.75674	0.972992	protein_coding	Meox1
261	ENSMUSG00000001494	0	NA	NA	NA	NA	protein_coding	Sost
262	ENSMUSG00000001496	0.264365	0.000181925	0.0310863	0.657477	NA	protein_coding	Nkx2-1
263	ENSMUSG00000001497	3.10232	-0.000152853	0.0310577	0.90838	0.991288	protein_coding	Pax9
264	ENSMUSG00000001504	3.27162	0.00160153	0.0311389	0.0400893	0.551308	protein_coding	Irx2
265	ENSMUSG00000001506	13958.3	-0.00555365	0.0315915	0.161188	0.794339	protein_coding	Col1a1
266	ENSMUSG00000001507	4857.51	0.0240188	0.0415254	0.0807105	0.687209	protein_coding	Itga3
267	ENSMUSG00000001508	2.48809	0.00217707	0.0311865	0.0251843	NA	protein_coding	Sgca
268	ENSMUSG00000001510	139.226	0.0010801	0.0310355	0.631035	0.955531	protein_coding	Dlx3
269	ENSMUSG00000001517	1259.68	-0.00658256	0.0312018	0.353944	0.897183	protein_coding	Foxm1
270	ENSMUSG00000001518	577.272	0.000889809	0.0302059	0.903694	0.991288	protein_coding	Itfg2
271	ENSMUSG00000001520	10.7221	-0.00111146	0.0310179	0.64781	0.956609	protein_coding	Nrip2
272	ENSMUSG00000001521	584.739	0.00963652	0.0325664	0.14569	0.780966	protein_coding	Tulp3
273	ENSMUSG00000001524	517.342	-0.0988418	0.0899122	0.00971349	0.297847	protein_coding	Gtf2h4
274	ENSMUSG00000001525	23944.8	-0.00916918	0.0320546	0.225662	0.834322	protein_coding	Tubb5
275	ENSMUSG00000001542	1439.77	0.00655569	0.0307964	0.441958	0.926292	protein_coding	Ell2
276	ENSMUSG00000001552	11510.3	-0.0107966	0.0310052	0.359978	0.898905	protein_coding	Jup
277	ENSMUSG00000001555	561.999	-0.00636824	0.0315232	0.257431	0.856206	protein_coding	Fkbp10
278	ENSMUSG00000001558	3.22385	-0.000688318	0.0310612	0.654139	0.956609	protein_coding	Klhl10
279	ENSMUSG00000001566	14.1511	0.00113163	0.0310583	0.541229	0.938719	protein_coding	Mnx1
280	ENSMUSG00000001569	1346.05	-0.0283597	0.0453223	0.0629871	0.642655	protein_coding	Nom1
281	ENSMUSG00000001576	3252.41	-0.00388429	0.0304854	0.616088	0.950028	protein_coding	Ergic1
282	ENSMUSG00000001583	1130.84	0.001882	0.0293798	0.844563	0.985176	protein_coding	Tnk1
283	ENSMUSG00000001588	66.1944	-0.002474	0.0310142	0.494198	0.935844	protein_coding	Acap1
284	ENSMUSG00000001604	177.391	0.00145634	0.0310895	0.368031	0.902379	protein_coding	Tcea3
285	ENSMUSG00000001622	0.737603	-0.00096693	0.0311027	0.162921	NA	protein_coding	Csn3
286	ENSMUSG00000001627	1428.52	0.00259355	0.0307752	0.627935	0.954713	protein_coding	Ifrd1
17122	ENSMUSG00000060550	2531.48	2.04177	0.734202	4.16e-05	0.00953794	protein_coding	H2-Q7
288	ENSMUSG00000001632	1547.33	-0.0107035	0.0309237	0.349073	0.896384	protein_coding	Brpf1
289	ENSMUSG00000001642	2067.64	-0.0203202	0.0347423	0.204625	0.824157	protein_coding	Akr1b3
290	ENSMUSG00000001655	0	NA	NA	NA	NA	protein_coding	Hoxc13
291	ENSMUSG00000001656	0	NA	NA	NA	NA	protein_coding	Hoxc11
292	ENSMUSG00000001657	0.061445	8.08e-05	0.0310857	0.86354	NA	protein_coding	Hoxc8
293	ENSMUSG00000001661	0.418405	7.1e-05	0.0310816	0.867822	NA	protein_coding	Hoxc6
294	ENSMUSG00000001663	126.631	0.00195693	0.0310697	0.457142	0.929879	protein_coding	Gstt1
295	ENSMUSG00000001665	564.562	0.00157351	0.0309549	0.637682	0.956542	protein_coding	Gstt3
296	ENSMUSG00000001666	559.972	0.00219773	0.0296191	0.809273	0.980051	protein_coding	Ddt
297	ENSMUSG00000001670	496.565	0.00461794	0.0314558	0.121429	0.758644	protein_coding	Tat
298	ENSMUSG00000001672	2141.75	0.0281906	0.0442715	0.0625226	0.641521	protein_coding	Marveld3
299	ENSMUSG00000001674	1953.78	-0.00751135	0.031154	0.367217	0.902379	protein_coding	Ddx18
300	ENSMUSG00000001687	2145.34	0.00677272	0.0297062	0.522588	0.936916	protein_coding	Ubl3
301	ENSMUSG00000001700	1289	-0.00142931	0.0308556	0.727011	0.970169	protein_coding	Gramd3
302	ENSMUSG00000001707	858.385	-0.00292406	0.030433	0.679821	0.959976	protein_coding	Eef1e1
303	ENSMUSG00000001729	9340.06	-0.0118067	0.0312763	0.317805	0.885045	protein_coding	Akt1
304	ENSMUSG00000001739	573.524	0.000638583	0.0310652	0.62792	0.954713	protein_coding	Cldn15
305	ENSMUSG00000001741	100.543	0.000984282	0.0308807	0.75999	0.97303	protein_coding	Il16
306	ENSMUSG00000001750	1265.73	0.0195866	0.0396037	0.0157245	0.37848	protein_coding	Tcirg1
307	ENSMUSG00000001751	660.912	0.00321322	0.030476	0.522757	0.936916	protein_coding	Naglu
308	ENSMUSG00000001755	1060.26	-0.00185359	0.0281157	0.867477	0.988077	protein_coding	Coasy
309	ENSMUSG00000001761	1686.86	-0.0171429	0.0372592	0.0352966	0.528393	protein_coding	Smo
310	ENSMUSG00000001763	139.552	-0.000415479	0.0309682	0.844799	0.985176	protein_coding	Tspan33
311	ENSMUSG00000001767	1460.12	-0.0247564	0.0323663	0.160312	0.794339	protein_coding	Crnkl1
312	ENSMUSG00000001768	4014.17	-0.00720394	0.0294268	0.500116	0.936165	protein_coding	Rin2
313	ENSMUSG00000001773	0	NA	NA	NA	NA	protein_coding	Folh1
314	ENSMUSG00000001774	2183.12	0.00777561	0.0321551	0.107417	0.735635	protein_coding	Chordc1
315	ENSMUSG00000001783	5335.58	-0.00785054	0.0300264	0.471588	0.933516	protein_coding	Rtcb
316	ENSMUSG00000001785	1209.42	-0.0151461	0.0325253	0.240936	0.840726	protein_coding	Pwp1
317	ENSMUSG00000001786	378.445	0.00127361	0.0297234	0.892877	0.990356	protein_coding	Fbxo7
318	ENSMUSG00000001794	8203.84	-0.00357599	0.0271586	0.802903	0.978786	protein_coding	Capns1
319	ENSMUSG00000001802	92.8741	0.00345996	0.0311545	0.353426	0.897183	protein_coding	Lrp3
320	ENSMUSG00000001804	74.7325	-4.76e-06	0.031053	0.994723	0.999188	protein_coding	Dsg4
321	ENSMUSG00000001815	322.013	-0.000101711	0.0310702	0.887766	0.989976	protein_coding	Evx2
322	ENSMUSG00000001819	3755.97	9.31e-06	0.031069	0.991948	0.998772	protein_coding	Hoxd13
323	ENSMUSG00000001823	801.22	-0.00022948	0.0310828	0.564196	0.941801	protein_coding	Hoxd12
324	ENSMUSG00000001827	2.07511	0.000756397	0.0310922	0.278123	NA	protein_coding	Folr1
325	ENSMUSG00000001829	1007.44	-0.059449	0.0727065	0.0222911	0.433119	protein_coding	Clpb
326	ENSMUSG00000001833	4320.14	-0.0083614	0.0290494	0.532617	0.938512	protein_coding	Septin7
327	ENSMUSG00000001844	517.251	0.00118478	0.0300997	0.874015	0.988204	protein_coding	Zdhhc4
328	ENSMUSG00000001847	11366	0.0357503	0.0319565	0.0685821	0.661123	protein_coding	Rac1
329	ENSMUSG00000001855	1243.9	-0.0105681	0.0322437	0.595451	0.946479	protein_coding	Nup214
330	ENSMUSG00000001864	494.127	-0.00205283	0.0310586	0.516431	0.936916	protein_coding	Aif1l
331	ENSMUSG00000001865	90.332	-0.000670731	0.0310681	0.617114	0.950052	protein_coding	Cpa3
332	ENSMUSG00000001870	747.992	0.00603618	0.0317555	0.0892438	0.702589	protein_coding	Ltbp1
333	ENSMUSG00000001891	3134.23	0.00716403	0.0312953	0.326971	0.890953	protein_coding	Ugp2
334	ENSMUSG00000001901	10.4307	-0.00230538	0.0311321	0.309766	0.881185	protein_coding	Kcnh6
335	ENSMUSG00000001909	1297.95	-0.00768027	0.0299943	0.487866	0.934258	protein_coding	Trmt1
336	ENSMUSG00000001910	4567.49	-0.00399175	0.0253524	0.778749	0.975739	protein_coding	Nacc1
337	ENSMUSG00000001911	2992.98	0.00344303	0.0303851	0.630645	0.955352	protein_coding	Nfix
338	ENSMUSG00000001918	2887.73	0.00113345	0.0303262	0.634298	0.956275	protein_coding	Slc1a5
339	ENSMUSG00000001924	10641.2	-0.000791847	0.0280964	0.948944	0.996005	protein_coding	Uba1
340	ENSMUSG00000001930	594.361	-0.000573225	0.0306734	0.909243	0.991288	protein_coding	Vwf
341	ENSMUSG00000001942	482.867	0.00126647	0.0302211	0.86059	0.987289	protein_coding	Siae
342	ENSMUSG00000001943	20.9469	-0.00164576	0.0311116	0.232215	0.836153	protein_coding	Vsig2
343	ENSMUSG00000001946	380.82	-0.000560138	0.0305949	0.923336	0.99285	protein_coding	Esam
344	ENSMUSG00000001948	35.1241	0.000939674	0.0307999	0.826936	0.982459	protein_coding	Spa17
345	ENSMUSG00000001962	1049.54	0.0235486	0.0366638	0.153098	0.787652	protein_coding	Fam50a
346	ENSMUSG00000001964	1278.38	-0.00429663	0.0285759	0.678664	0.959884	protein_coding	Emd
347	ENSMUSG00000001983	388.41	-0.0120729	0.0320994	0.264436	0.859953	protein_coding	Taco1
348	ENSMUSG00000001985	7.5771	-0.00017972	0.031059	0.887773	0.989976	protein_coding	Grik3
349	ENSMUSG00000001986	34.496	-0.0024386	0.031142	0.301336	0.875937	protein_coding	Gria3
350	ENSMUSG00000001988	0.193894	5.44e-05	0.031085	0.920581	NA	protein_coding	Npas1
351	ENSMUSG00000001995	1271.46	-0.00596566	0.0310675	0.389256	0.909987	protein_coding	Sipa1l2
352	ENSMUSG00000001998	371.06	0.00683355	0.0302694	0.494628	0.936059	protein_coding	Ap4e1
353	ENSMUSG00000001999	589.168	-0.0014367	0.0279837	0.908718	0.991288	protein_coding	Blvra
354	ENSMUSG00000002006	90.9903	0.000393046	0.0308299	0.933116	0.994061	protein_coding	Pdzd4
355	ENSMUSG00000002007	4.56866	0.000424169	0.0310704	0.679439	0.959884	protein_coding	Srpk3
356	ENSMUSG00000002010	2818.57	-0.00425225	0.0300143	0.640469	0.956542	protein_coding	Idh3g
357	ENSMUSG00000002012	16.8673	0.00212274	0.0311283	0.31743	0.885045	protein_coding	Pnck
358	ENSMUSG00000002014	2720.69	-0.00109237	0.0291541	0.913716	0.991288	protein_coding	Ssr4
359	ENSMUSG00000002015	3544.31	0.0194137	0.0364381	0.135929	0.774194	protein_coding	Bcap31
360	ENSMUSG00000002017	1738.04	-0.0116277	0.030366	0.374519	0.90321	protein_coding	Fam98a
361	ENSMUSG00000002020	468.397	-0.0011423	0.0310497	0.575254	0.944076	protein_coding	Ltbp2
362	ENSMUSG00000002028	1696.27	0.00654897	0.0309208	0.420357	0.920614	protein_coding	Kmt2a
363	ENSMUSG00000002031	843.542	-0.0117966	0.0336094	0.0702021	0.661123	protein_coding	Ift46
364	ENSMUSG00000002032	35.8805	-0.000625435	0.0309224	0.84315	0.985176	protein_coding	Tmem25
365	ENSMUSG00000002033	68.3545	0.592983	0.685699	0.00371592	0.189684	protein_coding	Cd3g
366	ENSMUSG00000002043	1023.51	0.00225659	0.0297137	0.786993	0.976052	protein_coding	Trappc6a
367	ENSMUSG00000002052	2974.18	0.00529518	0.0283609	0.658708	0.957272	protein_coding	Supt6
368	ENSMUSG00000002055	901.836	-0.0074392	0.0313816	0.320948	0.887796	protein_coding	Spag5
369	ENSMUSG00000002057	157.333	0.000539819	0.0310429	0.794156	0.977581	protein_coding	Foxn1
370	ENSMUSG00000002058	595.096	0.00403644	0.0308644	0.498468	0.936165	protein_coding	Unc119
371	ENSMUSG00000002059	215.286	-0.00386823	0.030891	0.503803	0.936165	protein_coding	Rab34
372	ENSMUSG00000002064	1442.81	0.00771996	0.0303166	0.480632	0.934258	protein_coding	Sdf2
373	ENSMUSG00000002068	759.32	-0.0077767	0.0318802	0.203443	0.82303	protein_coding	Ccne1
374	ENSMUSG00000002076	53.2462	0.000166439	0.0309906	0.945657	0.995767	protein_coding	Hsf2bp
375	ENSMUSG00000002083	239.544	0.000598553	0.0304566	0.92415	0.99285	protein_coding	Bbc3
376	ENSMUSG00000002100	1.92806	0.000733956	0.0310783	0.537566	NA	protein_coding	Mybpc3
377	ENSMUSG00000002102	5680.63	0.00133693	0.0271096	0.929656	0.99326	protein_coding	Psmc3
378	ENSMUSG00000002103	1225.77	0.0242997	0.0385026	0.116217	0.749933	protein_coding	Acp2
379	ENSMUSG00000002104	16.8098	-0.00155528	0.0310154	0.577976	0.944544	protein_coding	Rapsn
380	ENSMUSG00000002105	381.468	0.0101379	0.0326977	0.149332	0.784089	protein_coding	Slc39a13
381	ENSMUSG00000002107	270.027	0.00324862	0.0309844	0.476553	0.934258	protein_coding	Celf2
382	ENSMUSG00000002108	237.334	0.00246673	0.0309252	0.569007	0.942139	protein_coding	Nr1h3
383	ENSMUSG00000002109	191.087	-0.00684056	0.031418	0.300913	0.875284	protein_coding	Ddb2
384	ENSMUSG00000002111	379.661	0.00533506	0.0313442	0.513559	0.936916	protein_coding	Spi1
385	ENSMUSG00000002129	2849.54	-0.00937037	0.0300881	0.439153	0.92471	protein_coding	Sf3a1
386	ENSMUSG00000002147	2753.09	-0.00045538	0.0261676	0.971479	0.997774	protein_coding	Stat6
387	ENSMUSG00000002190	4.06168	0.000284963	0.0310657	0.78536	0.976052	protein_coding	Clgn
388	ENSMUSG00000002204	64.7377	0.00227158	0.030912	0.588342	0.945095	protein_coding	Napsa
389	ENSMUSG00000002205	1057.01	0.0110092	0.0310375	0.332842	0.892723	protein_coding	Vrk3
390	ENSMUSG00000002210	893.694	-0.0150653	0.0346675	0.121189	0.757678	protein_coding	Smg9
391	ENSMUSG00000002221	1238.64	-0.0219401	0.0399495	0.0665934	0.65601	protein_coding	Paxip1
392	ENSMUSG00000002222	3254.68	0.00805819	0.0299397	0.465712	0.931493	protein_coding	Rmnd5a
393	ENSMUSG00000002227	701.32	0.0114754	0.0339001	0.0170718	0.394758	protein_coding	Mov10
394	ENSMUSG00000002228	318.913	0.00419835	0.031175	0.391102	0.910338	protein_coding	Ppm1j
395	ENSMUSG00000002233	3756.13	0.0126652	0.0334852	0.0909257	0.70537	protein_coding	Rhoc
396	ENSMUSG00000002240	0	NA	NA	NA	NA	protein_coding	Prr27
397	ENSMUSG00000002249	684.916	-0.0069561	0.030148	0.493956	0.935844	protein_coding	Tead3
398	ENSMUSG00000002250	3077.33	0.0055732	0.031357	0.221534	0.832829	protein_coding	Ppard
399	ENSMUSG00000002257	173.178	-0.00638331	0.0315124	0.273291	0.863612	protein_coding	Def6
400	ENSMUSG00000002265	76.5724	0.00154287	0.031105	0.336675	0.892723	protein_coding	Peg3
401	ENSMUSG00000002266	0.12289	0.000108639	0.0310859	0.765731	NA	protein_coding	Zim1
402	ENSMUSG00000002274	121.671	-0.00860296	0.0320955	0.197882	0.821571	protein_coding	Metrn
403	ENSMUSG00000002279	517.5	0.00451921	0.0308587	0.487935	0.934258	protein_coding	Lmf1
404	ENSMUSG00000002280	530.171	0.00118671	0.0293925	0.898524	0.990829	protein_coding	Ciao3
405	ENSMUSG00000002289	195.95	-0.00142355	0.0308951	0.746391	0.971669	protein_coding	Angptl4
406	ENSMUSG00000002297	1129.39	-0.0123798	0.0324254	0.251587	0.848975	protein_coding	Dbf4
407	ENSMUSG00000002307	970.315	0.0511034	0.0576947	0.0320087	0.510724	protein_coding	Daxx
408	ENSMUSG00000002308	583.346	-0.022953	0.0400312	0.0792914	0.682939	protein_coding	Cd320
409	ENSMUSG00000002319	1590.48	0.000138248	0.0298945	0.98851	0.998409	protein_coding	Ipo4
410	ENSMUSG00000002320	3089.89	0.00198245	0.0295091	0.826442	0.982459	protein_coding	Tm9sf1
411	ENSMUSG00000002324	466.435	0.000214157	0.03104	0.900506	0.991161	protein_coding	Rec8
15969	ENSMUSG00000055413	129.317	2.01143	0.550926	1.56e-06	0.00102327	polymorphic_pseudogene	H2-Q5
413	ENSMUSG00000002326	595.581	0.0123782	0.03145	0.314052	0.883753	protein_coding	Gmpr2
414	ENSMUSG00000002329	1002.14	0.000736501	0.0305571	0.929587	0.99326	protein_coding	Mdp1
415	ENSMUSG00000002332	1502.73	-0.0118393	0.0312192	0.437551	0.92471	protein_coding	Dhrs1
416	ENSMUSG00000002341	0.414454	6.02e-05	0.0310837	0.888715	NA	protein_coding	Ncan
417	ENSMUSG00000002342	710.833	0.00385043	0.0264817	0.785697	0.976052	protein_coding	Tmem161a
418	ENSMUSG00000002343	326.226	-0.00420572	0.0304164	0.59014	0.945409	protein_coding	Armc6
419	ENSMUSG00000002345	401.604	0.00786073	0.0301391	0.469788	0.933516	protein_coding	Borcs8
420	ENSMUSG00000002346	129.404	0.000246005	0.0308084	0.951651	0.996142	protein_coding	Slc25a42
421	ENSMUSG00000002365	2319.58	0.00854571	0.0283644	0.526351	0.936916	protein_coding	Snx9
422	ENSMUSG00000002372	1821.1	-0.0264829	0.0407964	0.0906289	0.70537	protein_coding	Ranbp3
423	ENSMUSG00000002379	1208.97	0.0199154	0.0383647	0.0653396	0.6531	protein_coding	Ndufa11
424	ENSMUSG00000002384	137.505	-0.000104517	0.0309486	0.973406	0.997774	protein_coding	Bmp8b
425	ENSMUSG00000002393	3239.42	-0.00419431	0.0290645	0.568612	0.94212	protein_coding	Nr2f6
426	ENSMUSG00000002395	1500.89	0.00448119	0.0304135	0.572415	0.943132	protein_coding	Use1
427	ENSMUSG00000002396	217.579	0.00245839	0.0308856	0.579092	0.944544	protein_coding	Ocel1
428	ENSMUSG00000002409	486.852	-0.00577272	0.0305496	0.457459	0.929879	protein_coding	Dyrk1b
429	ENSMUSG00000002413	812.874	-0.00198419	0.0280346	0.870843	0.988204	protein_coding	Braf
430	ENSMUSG00000002416	991.904	0.00453836	0.0280199	0.719442	0.968034	protein_coding	Ndufb2
431	ENSMUSG00000002428	1172.72	0.00365076	0.0302122	0.658682	0.957272	protein_coding	Hltf
432	ENSMUSG00000002455	2223.87	0.00605719	0.0287768	0.612958	0.949585	protein_coding	Prpf6
433	ENSMUSG00000002458	470.324	-0.00111298	0.0304135	0.858299	0.987289	protein_coding	Rgs19
434	ENSMUSG00000002459	0.716752	0.000335422	0.0310844	0.511907	NA	protein_coding	Rgs20
435	ENSMUSG00000002475	33.4533	0.00259976	0.0311662	0.375591	0.903621	protein_coding	Abhd3
436	ENSMUSG00000002477	1766.19	-0.0180364	0.0361382	0.101381	0.725764	protein_coding	Snrpd1
437	ENSMUSG00000002486	262.464	-0.00969647	0.0318194	0.266709	0.859953	protein_coding	Tchp
438	ENSMUSG00000002489	1555.75	-0.0134539	0.0340132	0.108707	0.737979	protein_coding	Tiam1
439	ENSMUSG00000002496	1510.24	-0.00128682	0.0282858	0.906034	0.991288	protein_coding	Tsc2
440	ENSMUSG00000002500	1.33722	0.000470824	0.031077	0.494739	NA	protein_coding	Rpl3l
441	ENSMUSG00000002504	448.103	0.00695942	0.0311534	0.371078	0.902379	protein_coding	Slc9a3r2
442	ENSMUSG00000002524	3890.86	-0.0311032	0.0323989	0.113188	0.744916	protein_coding	Puf60
443	ENSMUSG00000002546	2685.64	0.00560284	0.0301247	0.497157	0.936165	protein_coding	Golga2
444	ENSMUSG00000002550	909.396	0.0100306	0.0300086	0.427135	0.921466	protein_coding	Uck1
445	ENSMUSG00000002565	663.883	0.00205514	0.0311056	0.371882	0.902603	protein_coding	Scin
446	ENSMUSG00000002578	33.9146	0.000823702	0.0309171	0.809154	0.980051	protein_coding	Ikzf4
447	ENSMUSG00000002580	1242.78	0.00640959	0.0311837	0.362655	0.899862	protein_coding	Mien1
448	ENSMUSG00000002588	0.403039	9.36e-05	0.0310859	0.699832	NA	protein_coding	Pon1
449	ENSMUSG00000002602	1701.69	0.00796878	0.0318374	0.236902	0.838824	protein_coding	Axl
450	ENSMUSG00000002603	1281.26	-0.000100897	0.0304088	0.971407	0.997774	protein_coding	Tgfb1
451	ENSMUSG00000002608	1344.59	0.0227276	0.0321736	0.176394	0.803163	protein_coding	Ccdc97
452	ENSMUSG00000002617	84.9194	0.00432284	0.0309886	0.446475	0.927403	protein_coding	Zfp40
453	ENSMUSG00000002625	304.271	-0.00354744	0.0306144	0.598835	0.94676	protein_coding	Akap8l
454	ENSMUSG00000002633	351.144	-0.000214946	0.0310624	0.824327	0.981941	protein_coding	Shh
455	ENSMUSG00000002635	394.456	-0.0125746	0.0325919	0.228409	0.835566	protein_coding	Pdcd2l
456	ENSMUSG00000002658	1962.45	0.000352156	0.0283251	0.755788	0.972975	protein_coding	Gtf2f1
457	ENSMUSG00000002660	1012.8	-0.00360181	0.0277769	0.776595	0.975714	protein_coding	Clpp
458	ENSMUSG00000002661	244.4	0.00201703	0.0303498	0.772252	0.975228	protein_coding	Alkbh7
459	ENSMUSG00000002664	0.213943	-2.35e-05	0.0310854	0.978034	NA	protein_coding	Pspn
460	ENSMUSG00000002668	124.171	-0.00850449	0.0324299	0.0812398	0.6898	protein_coding	Dennd1c
461	ENSMUSG00000002679	575.779	-0.0157818	0.0341133	0.173938	0.802299	protein_coding	Med6
462	ENSMUSG00000002688	367.064	-0.00365961	0.0310764	0.411257	0.920043	protein_coding	Prkd1
463	ENSMUSG00000002699	226.038	0.000663559	0.0308635	0.854632	0.986631	protein_coding	Lcp2
464	ENSMUSG00000002718	2936.4	-0.0187318	0.0369955	0.0651235	0.652047	protein_coding	Cse1l
465	ENSMUSG00000002728	1617.55	0.0132271	0.0329214	0.226398	0.834332	protein_coding	Naa20
466	ENSMUSG00000002731	784.722	0.00370282	0.0292061	0.726798	0.970169	protein_coding	Prkra
467	ENSMUSG00000002732	94.7689	-0.00553661	0.0312123	0.352953	0.897183	protein_coding	Fkbp7
468	ENSMUSG00000002733	1049.56	0.0119578	0.0322091	0.250354	0.847792	protein_coding	Plekha3
469	ENSMUSG00000002741	3992.06	-0.00629115	0.0281992	0.626975	0.954377	protein_coding	Ykt6
470	ENSMUSG00000002748	4631.25	0.00054455	0.029543	0.957446	0.996142	protein_coding	Baz1b
471	ENSMUSG00000002763	1268.83	0.00446017	0.0310341	0.430401	0.922503	protein_coding	Pex6
472	ENSMUSG00000002767	1240.24	-0.00782239	0.0306045	0.424035	0.920614	protein_coding	Mrpl2
473	ENSMUSG00000002768	1399.37	0.00631214	0.0289268	0.600416	0.946999	protein_coding	Mea1
474	ENSMUSG00000002769	11.4702	0.00220802	0.031112	0.351828	0.897183	protein_coding	Gnmt
475	ENSMUSG00000002771	66.474	0.00102414	0.0307054	0.823831	0.981915	protein_coding	Grin2d
476	ENSMUSG00000002778	3407.96	0.00970182	0.0311516	0.324024	0.890019	protein_coding	Kdelr1
477	ENSMUSG00000002781	320.933	0.0163847	0.0352323	0.116257	0.749933	protein_coding	Tmem143
478	ENSMUSG00000002791	0.798887	0.000243928	0.0310795	0.723221	NA	transcribed_unprocessed_pseudogene	Pdxk-ps
479	ENSMUSG00000002797	135.531	0.00722104	0.0318345	0.18796	0.813665	protein_coding	Ggct
480	ENSMUSG00000002799	529.42	-0.00653426	0.0317695	0.164006	0.797762	protein_coding	Jag2
481	ENSMUSG00000002803	437.277	-0.00325928	0.0290016	0.760347	0.973204	protein_coding	Btbd6
482	ENSMUSG00000002804	623.838	-0.028608	0.0456881	0.0590081	0.63076	protein_coding	Nudt14
483	ENSMUSG00000002808	64.0335	0.00465647	0.0314554	0.121261	0.757862	protein_coding	Epdr1
484	ENSMUSG00000002812	4873.61	0.0104044	0.0313394	0.336067	0.892723	protein_coding	Flii
485	ENSMUSG00000002814	456.307	0.0012149	0.0303615	0.815771	0.9808	protein_coding	Top3a
486	ENSMUSG00000002820	1442.39	0.0177145	0.0366083	0.0885199	0.702017	protein_coding	Atg4d
487	ENSMUSG00000002825	848.981	-0.0102965	0.0324118	0.194063	0.819984	protein_coding	Qtrt1
488	ENSMUSG00000002831	23.4627	0.00363692	0.0313616	0.0293985	0.49357	protein_coding	Plin4
489	ENSMUSG00000002833	1197.1	-0.00413729	0.0296755	0.674881	0.959404	protein_coding	Hdgfl2
490	ENSMUSG00000002835	1409.25	-0.0117521	0.0333291	0.12612	0.765472	protein_coding	Chaf1a
491	ENSMUSG00000002844	1228.18	0.0041755	0.0280578	0.744454	0.971669	protein_coding	Adprh
492	ENSMUSG00000002845	735.796	0.00434044	0.0309934	0.451225	0.928453	protein_coding	Tmem39a
493	ENSMUSG00000002846	748.331	0.00675607	0.0308515	0.438234	0.92471	protein_coding	Timmdc1
494	ENSMUSG00000002847	354.436	0.00283798	0.0311511	0.313695	0.883553	protein_coding	Pla1a
495	ENSMUSG00000002870	3223.99	-0.0164104	0.0362509	0.0695481	0.661123	protein_coding	Mcm2
496	ENSMUSG00000002871	1081.21	-0.00491263	0.0294002	0.624508	0.953278	protein_coding	Tpra1
497	ENSMUSG00000002881	2712.13	0.00450421	0.0306677	0.531714	0.938512	protein_coding	Nab1
498	ENSMUSG00000002885	1905.75	-0.00105362	0.0306891	0.825428	0.982459	protein_coding	Adgre5
499	ENSMUSG00000002897	594.8	0.00586583	0.0285359	0.637395	0.956542	protein_coding	Il17ra
500	ENSMUSG00000002900	2590.33	-0.00623237	0.0310864	0.27991	0.867924	protein_coding	Lamb1
501	ENSMUSG00000002908	18.4557	0.00036413	0.0309863	0.887907	0.989976	protein_coding	Kcnn1
502	ENSMUSG00000002910	247.486	-0.00126095	0.0303131	0.850751	0.986053	protein_coding	Arrdc2
503	ENSMUSG00000002930	0	NA	NA	NA	NA	protein_coding	Ppp1r17
20522	ENSMUSG00000073409	1317.68	1.98256	0.731316	3.27e-05	0.00902675	protein_coding	H2-Q6
505	ENSMUSG00000002948	1593.98	-0.00358224	0.0286445	0.796131	0.978	protein_coding	Map2k7
506	ENSMUSG00000002949	1696.02	-0.0148932	0.0307996	0.177813	0.804629	protein_coding	Timm44
507	ENSMUSG00000002957	2543.9	0.0230836	0.0399862	0.15187	0.785911	protein_coding	Ap2a2
508	ENSMUSG00000002963	775.493	0.0088308	0.0300167	0.449858	0.928453	protein_coding	Pnkp
509	ENSMUSG00000002968	1732.32	-0.0223367	0.036673	0.129545	0.770093	protein_coding	Med25
510	ENSMUSG00000002980	1948.6	-0.0156363	0.0361436	0.0104567	0.308325	protein_coding	Bcam
511	ENSMUSG00000002981	4581.17	0.00670835	0.0288569	0.872549	0.988204	protein_coding	Clptm1
512	ENSMUSG00000002983	1652.97	0.00736216	0.0302452	0.478871	0.934258	protein_coding	Relb
513	ENSMUSG00000002984	3044.37	-0.0106497	0.0312316	0.310181	0.881185	protein_coding	Tomm40
514	ENSMUSG00000002985	10140.7	0.00230353	0.0310859	0.42037	0.920614	protein_coding	Apoe
515	ENSMUSG00000002992	49.3857	0.00190488	0.0311009	0.37929	0.903621	protein_coding	Apoc2
516	ENSMUSG00000002996	2625.74	-0.0127073	0.0326235	0.206016	0.824157	protein_coding	Hbp1
517	ENSMUSG00000002997	311.377	-0.0024431	0.0310917	0.40527	0.918842	protein_coding	Prkar2b
518	ENSMUSG00000003031	1549.02	0.00750258	0.0309788	0.356231	0.898447	protein_coding	Cdkn1b
519	ENSMUSG00000003032	5062.37	0.00266231	0.0311513	0.2706	0.861545	protein_coding	Klf4
520	ENSMUSG00000003033	804.547	-0.00353968	0.0297	0.712267	0.966854	protein_coding	Ap1m1
521	ENSMUSG00000003037	3218.73	0.00587744	0.0275154	0.415529	0.920614	protein_coding	Rab8a
522	ENSMUSG00000003038	7052.39	-0.0354183	0.0590101	0.0263802	0.465927	protein_coding	Hmgn2
523	ENSMUSG00000003039	3248.43	0.00561424	0.0309196	0.425313	0.921284	protein_coding	Fam32a
524	ENSMUSG00000003051	13397.2	0.0253242	0.0438773	0.0425548	0.564557	protein_coding	Elf3
525	ENSMUSG00000003053	0	NA	NA	NA	NA	protein_coding	Cyp2c29
526	ENSMUSG00000003062	1038.64	0.0200608	0.0384705	0.0699456	0.661123	protein_coding	Stard3nl
527	ENSMUSG00000003068	2688.17	0.0149663	0.0272335	0.377089	0.903621	protein_coding	Stk11
528	ENSMUSG00000003070	33.2565	-0.00362696	0.0312347	0.263788	0.859638	protein_coding	Efna2
529	ENSMUSG00000003072	6114.47	0.00152951	0.0280869	0.888405	0.990156	protein_coding	Atp5d
530	ENSMUSG00000003099	3194.51	-0.0140208	0.0311729	0.634773	0.956275	protein_coding	Ppp5c
531	ENSMUSG00000003119	1186.92	0.001835	0.0292426	0.856942	0.987206	protein_coding	Cdk12
532	ENSMUSG00000003123	242.809	0.0123018	0.032659	0.210405	0.825871	protein_coding	Lipe
533	ENSMUSG00000003131	3106.95	0.00152603	0.0277969	0.901134	0.991161	protein_coding	Pafah1b2
534	ENSMUSG00000003134	398.498	0.000410598	0.0301735	0.965068	0.996843	protein_coding	Tbc1d8
535	ENSMUSG00000003135	1137.51	-0.00834694	0.0292027	0.503275	0.936165	protein_coding	Cnot11
536	ENSMUSG00000003153	138.23	0.00131883	0.0309421	0.713934	0.966854	protein_coding	Slc2a3
537	ENSMUSG00000003154	756.087	0.0265779	0.045044	0.035886	0.530836	protein_coding	Foxj2
538	ENSMUSG00000003161	5515.38	0.00281375	0.0304014	0.799651	0.978459	protein_coding	Sri
539	ENSMUSG00000003166	4308.27	-0.0195035	0.0332781	0.18603	0.81219	protein_coding	Dgcr2
540	ENSMUSG00000003178	350.347	-0.00364592	0.0305413	0.599334	0.946999	NA	NA
541	ENSMUSG00000003184	1326.05	0.0137883	0.0336825	0.166395	0.799538	protein_coding	Irf3
542	ENSMUSG00000003190	298.397	-0.00764873	0.0308613	0.411363	0.920043	protein_coding	Bcl2l12
543	ENSMUSG00000003198	163.866	-0.00419969	0.0304266	0.58046	0.944544	protein_coding	Zfp959
544	ENSMUSG00000003199	1842.03	-0.00469028	0.0297468	0.587986	0.945095	protein_coding	Mpnd
545	ENSMUSG00000003200	1687.74	-0.00512723	0.0290033	0.517583	0.936916	protein_coding	Sh3gl1
546	ENSMUSG00000003206	27.7954	0.00208354	0.0309867	0.560134	0.940833	protein_coding	Ebi3
547	ENSMUSG00000003208	316.223	-0.0125062	0.0328137	0.211466	0.827045	protein_coding	Yju2
548	ENSMUSG00000003226	4293.65	-0.000722619	0.0301553	0.920222	0.992791	protein_coding	Ranbp2
549	ENSMUSG00000003227	10.7745	-0.000800127	0.0310537	0.606435	0.947492	protein_coding	Edar
550	ENSMUSG00000003228	452.064	0.0031968	0.0294853	0.738929	0.971423	protein_coding	Grk5
551	ENSMUSG00000003233	1005.93	0.0086659	0.0308128	0.399519	0.914385	protein_coding	Dvl3
552	ENSMUSG00000003234	1233.29	0.000982148	0.02771	0.923953	0.99285	protein_coding	Abcf3
553	ENSMUSG00000003235	2308.77	-0.00892559	0.0300268	0.444117	0.926977	protein_coding	Eif2b5
554	ENSMUSG00000003269	2389.13	-0.00231658	0.0297184	0.763436	0.974334	protein_coding	Cyth2
555	ENSMUSG00000003271	460.253	-0.0131781	0.0340015	0.114412	0.747394	protein_coding	Sult2b1
556	ENSMUSG00000003273	11.2426	-0.00044709	0.0310252	0.812795	0.980629	protein_coding	Car11
557	ENSMUSG00000003279	43.6457	0.00137823	0.0309894	0.63881	0.956542	protein_coding	Dlgap1
558	ENSMUSG00000003282	7.61379	0.00140217	0.0310714	0.480711	0.934258	protein_coding	Plag1
559	ENSMUSG00000003283	207.485	0.00436369	0.0311511	0.372633	0.902893	protein_coding	Hck
560	ENSMUSG00000003299	1076.76	-0.0654687	0.0731466	0.0178671	0.397637	protein_coding	Mrpl4
561	ENSMUSG00000003308	2269.62	0.11186	0.0446277	0.000785444	0.0715078	protein_coding	Keap1
562	ENSMUSG00000003309	3246.81	-0.00125286	0.0274811	0.884037	0.989181	protein_coding	Ap1m2
563	ENSMUSG00000003316	5619.37	0.00853675	0.0300424	0.469832	0.933516	protein_coding	Glg1
564	ENSMUSG00000003341	0.659614	0.000272708	0.0310829	0.6439	NA	protein_coding	Atp8b3
565	ENSMUSG00000003344	1297.8	0.00500819	0.0299316	0.601141	0.946999	protein_coding	Btbd2
566	ENSMUSG00000003345	4345.81	-0.0128479	0.0276867	0.384461	0.906347	protein_coding	Csnk1g2
567	ENSMUSG00000003346	1897.16	-0.00850913	0.0289576	0.501763	0.936165	protein_coding	Abhd17a
568	ENSMUSG00000003348	847.289	0.151028	0.0760287	0.00178494	0.119869	protein_coding	Mob3a
569	ENSMUSG00000003352	1365.37	-0.0143577	0.0347456	0.0942048	0.710579	protein_coding	Cacnb3
570	ENSMUSG00000003354	5.68393	-0.000204515	0.0310465	0.977702	0.998133	protein_coding	Ccdc65
571	ENSMUSG00000003355	197.058	0.0011597	0.0309832	0.734557	0.970665	protein_coding	Fkbp11
572	ENSMUSG00000003360	2946.48	-0.027078	0.0323908	0.126573	0.767003	protein_coding	Ddx23
573	ENSMUSG00000003363	1911.23	0.00425389	0.0309852	0.51122	0.936916	protein_coding	Pld3
574	ENSMUSG00000003378	151.731	-0.00198503	0.0308196	0.665038	0.958475	protein_coding	Grik5
575	ENSMUSG00000003379	46.2437	-0.00275449	0.0312404	0.038945	0.547637	protein_coding	Cd79a
576	ENSMUSG00000003380	1771.67	0.0237657	0.0378034	0.119545	0.755419	protein_coding	Rabac1
577	ENSMUSG00000003382	2242.79	0.0216734	0.040639	0.0458853	0.578401	protein_coding	Etv3
578	ENSMUSG00000003402	3786.83	0.00100208	0.029786	0.909171	0.991288	protein_coding	Prkcsh
579	ENSMUSG00000003410	8.68446	0.000564458	0.0310329	0.77484	0.975568	protein_coding	Elavl3
580	ENSMUSG00000003411	40.1116	0.00100051	0.0310232	0.657632	0.957201	protein_coding	Rab3b
581	ENSMUSG00000003418	430.64	0.000533575	0.0310147	0.818755	0.981262	protein_coding	St8sia6
582	ENSMUSG00000003420	639.981	-1.37e-05	0.0308053	0.983517	0.998409	protein_coding	Fcgrt
583	ENSMUSG00000003421	1210.48	-0.00525312	0.0302618	0.548847	0.939797	protein_coding	Nosip
584	ENSMUSG00000003423	863.866	-0.00015066	0.027595	0.990477	0.998443	protein_coding	Pih1d1
585	ENSMUSG00000003429	14739.9	-0.00660666	0.0281569	0.612934	0.949585	protein_coding	Rps11
586	ENSMUSG00000003435	3637.7	0.00114182	0.0275996	0.929722	0.99327	protein_coding	Supt5
587	ENSMUSG00000003436	25.5588	0.000385395	0.0310384	0.850038	0.985755	protein_coding	Dll3
588	ENSMUSG00000003437	1452.39	0.00482776	0.0268704	0.676575	0.959749	protein_coding	Paf1
589	ENSMUSG00000003438	1469.68	-0.0256627	0.0390661	0.108746	0.737979	protein_coding	Timm50
590	ENSMUSG00000003444	439.237	-0.0128691	0.0319376	0.274508	0.863612	protein_coding	Med29
591	ENSMUSG00000003452	332.028	0.00510176	0.0305788	0.526791	0.936916	protein_coding	Bicd1
592	ENSMUSG00000003458	5157.23	-0.00333111	0.0285999	0.773278	0.975441	protein_coding	Ncstn
593	ENSMUSG00000003464	2002.87	-0.00884527	0.0296832	0.4378	0.92471	protein_coding	Pex19
594	ENSMUSG00000003469	1.38181	0.000454735	0.0310805	0.547692	NA	protein_coding	Phyhip
595	ENSMUSG00000003476	2.10583	0.000764845	0.0310788	0.507485	NA	protein_coding	Crhr2
596	ENSMUSG00000003477	1.52983	0.000425278	0.0310869	0.360939	NA	protein_coding	Inmt
597	ENSMUSG00000003484	121.533	-0.000195001	0.0309082	0.943432	0.99546	protein_coding	Cyp4f18
598	ENSMUSG00000003500	781.699	-0.0152525	0.0340694	0.170537	0.799538	protein_coding	Impdh1
599	ENSMUSG00000003505	0.152464	-3.72e-05	0.0310854	0.964398	NA	protein_coding	Psg18
600	ENSMUSG00000003518	849.855	0.0141173	0.034023	0.149475	0.784089	protein_coding	Dusp3
601	ENSMUSG00000003526	594.839	-0.00279431	0.0310021	0.466355	0.931609	protein_coding	Prodh
602	ENSMUSG00000003527	548.643	-0.0226369	0.0404209	0.0640473	0.645934	protein_coding	Ess2
603	ENSMUSG00000003528	3629.8	0.0123547	0.0308619	0.442377	0.926478	protein_coding	Slc25a1
604	ENSMUSG00000003531	537.099	-0.00483582	0.0302521	0.560901	0.941019	protein_coding	Dgcr6
605	ENSMUSG00000003534	8226.68	-0.00972979	0.031484	0.765247	0.974551	protein_coding	Ddr1
606	ENSMUSG00000003541	2934.7	-0.00139186	0.0308454	0.744081	0.971669	protein_coding	Ier3
607	ENSMUSG00000003545	297.122	0.00127025	0.0310572	0.550433	0.939797	protein_coding	Fosb
608	ENSMUSG00000003546	2089.78	0.00241723	0.0309095	0.544029	0.939721	protein_coding	Klc4
609	ENSMUSG00000003549	391.537	-0.00580466	0.0304438	0.506937	0.936916	protein_coding	Ercc1
610	ENSMUSG00000003555	0.20081	-2.51e-05	0.0310854	0.978034	NA	protein_coding	Cyp17a1
611	ENSMUSG00000003559	685.439	-0.00149368	0.030588	0.78603	0.976052	protein_coding	As3mt
612	ENSMUSG00000003573	680.185	-0.00653095	0.0316064	0.228469	0.835566	protein_coding	Homer3
613	ENSMUSG00000003575	648.926	-0.0151415	0.0352498	0.0764932	0.674486	protein_coding	Crtc1
614	ENSMUSG00000003581	397.124	0.0154221	0.0328513	0.22988	0.836153	protein_coding	Rnf215
615	ENSMUSG00000003585	121.26	-0.0117074	0.0338141	0.0490204	0.590996	protein_coding	Sec14l2
616	ENSMUSG00000003604	721.943	-0.0025701	0.0292166	0.799557	0.978459	protein_coding	Aven
617	ENSMUSG00000003617	1949.78	0.000367907	0.0309419	0.912549	0.991288	protein_coding	Cp
618	ENSMUSG00000003623	1136.36	-0.0166534	0.034455	0.153484	0.787652	protein_coding	Crot
619	ENSMUSG00000003644	7797.44	0.00606084	0.0279311	0.683562	0.960391	protein_coding	Rps6ka1
620	ENSMUSG00000003657	9.19578	0.00186625	0.0311651	0.0021953	0.137394	protein_coding	Calb2
621	ENSMUSG00000003660	3271.29	0.00043649	0.03029	0.93715	0.99533	protein_coding	Snrnp200
622	ENSMUSG00000003662	1119.96	-0.012325	0.0283473	0.31132	0.882165	protein_coding	Ciao1
623	ENSMUSG00000003665	3.17661	0.00228958	0.0311985	0.0202576	0.417189	protein_coding	Has1
624	ENSMUSG00000003680	669.102	0.00415762	0.0293425	0.713196	0.966854	protein_coding	Taf6l
625	ENSMUSG00000003721	887.59	0.0239527	0.0368844	0.122405	0.761852	protein_coding	Insig2
626	ENSMUSG00000003731	2216.18	0.01013	0.0282761	0.408351	0.919717	protein_coding	Kpna6
627	ENSMUSG00000003746	1476.85	-0.000495612	0.0304849	0.933938	0.994107	protein_coding	Man1a
628	ENSMUSG00000003752	1078.16	0.00742853	0.031119	0.444163	0.926977	protein_coding	Itpkc
629	ENSMUSG00000003762	648.827	0.0167173	0.0319445	0.249337	0.847045	protein_coding	Coq8b
630	ENSMUSG00000003778	1448.83	-0.00674142	0.0316544	0.197748	0.821296	protein_coding	Brd8
631	ENSMUSG00000003779	1234.54	-0.00917388	0.0327673	0.0508166	0.599396	protein_coding	Kif20a
632	ENSMUSG00000003808	1427.35	-0.00436696	0.0289008	0.700578	0.964865	protein_coding	Farsa
633	ENSMUSG00000003809	803.377	-0.000121963	0.0290387	0.968862	0.997774	protein_coding	Gcdh
634	ENSMUSG00000003810	3609.52	0.0298123	0.0431032	0.0931351	0.708353	protein_coding	Mast2
635	ENSMUSG00000003812	499.269	-0.00553328	0.030485	0.518298	0.936916	protein_coding	Dnase2a
636	ENSMUSG00000003813	1712.69	-0.0217316	0.0368689	0.103029	0.728854	protein_coding	Rad23a
637	ENSMUSG00000003814	26937.1	0.0200239	0.0398713	0.024025	0.445417	protein_coding	Calr
638	ENSMUSG00000003824	231.182	-0.00779848	0.0313923	0.334038	0.892723	protein_coding	Syce2
639	ENSMUSG00000003847	1462.79	0.00288177	0.0295599	0.726771	0.970169	protein_coding	Nfat5
640	ENSMUSG00000003848	816.742	-0.0494782	0.082588	0.0242753	0.445686	protein_coding	Nob1
641	ENSMUSG00000003849	321.139	-0.00247734	0.0310181	0.424056	0.920614	protein_coding	Nqo1
642	ENSMUSG00000003863	146.005	0.00522672	0.0313944	0.265354	0.859953	protein_coding	Ppfia3
643	ENSMUSG00000003865	1014.8	0.0218955	0.0398419	0.0693003	0.661123	protein_coding	Gys1
644	ENSMUSG00000003868	2197.74	-0.0147625	0.034055	0.160242	0.794339	protein_coding	Ruvbl2
645	ENSMUSG00000003872	2.07632	-0.000239658	0.0310676	0.822579	NA	protein_coding	Lin7b
646	ENSMUSG00000003873	1764.54	0.00220709	0.0299271	0.775879	0.975627	protein_coding	Bax
647	ENSMUSG00000003882	124.795	0.0072257	0.0321983	0.022325	0.433181	protein_coding	Il7r
648	ENSMUSG00000003923	1168.09	-0.0122518	0.0311204	0.312259	0.883037	protein_coding	Tfam
649	ENSMUSG00000003929	362.811	-0.00354242	0.0305014	0.575029	0.944076	protein_coding	Zfp81
650	ENSMUSG00000003934	21.8436	0.00350404	0.0312565	0.207051	0.825132	protein_coding	Efnb3
651	ENSMUSG00000003948	522.671	-0.00043556	0.0307552	0.922704	0.99285	protein_coding	Mmd
652	ENSMUSG00000003949	31.7157	0.000108574	0.0310179	0.962757	0.996817	protein_coding	Hlf
653	ENSMUSG00000003955	1160.86	0.010367	0.0311986	0.350888	0.896483	protein_coding	Fam162a
654	ENSMUSG00000003970	22919.5	-0.0525672	0.0586641	0.0312412	0.506344	protein_coding	Rpl8
655	ENSMUSG00000003974	0	NA	NA	NA	NA	protein_coding	Grm3
656	ENSMUSG00000003992	50.5866	0.00888967	0.0327373	0.0282293	0.483594	protein_coding	Ssbp2
657	ENSMUSG00000004018	273.37	-0.0100339	0.0325412	0.163665	0.797628	protein_coding	Fancl
658	ENSMUSG00000004031	4.36388	0.000658883	0.031094	0.0579942	0.626096	protein_coding	Brinp2
659	ENSMUSG00000004032	2005.72	-0.00221098	0.0309054	0.608091	0.948384	protein_coding	Gstm5
660	ENSMUSG00000004035	494.595	-0.00315481	0.0310732	0.505678	0.936489	protein_coding	Gstm7
661	ENSMUSG00000004038	173.232	-5.99e-05	0.0309926	0.974811	0.997774	protein_coding	Gstm3
662	ENSMUSG00000004040	6784.64	0.0329821	0.0538089	0.0393719	0.549862	protein_coding	Stat3
663	ENSMUSG00000004043	398.415	-0.00233066	0.030723	0.652958	0.956609	protein_coding	Stat5a
664	ENSMUSG00000004044	2406.31	-0.000921807	0.0307511	0.81008	0.980051	protein_coding	Cavin1
665	ENSMUSG00000004054	2452.58	0.00744634	0.0291494	0.568264	0.94212	protein_coding	Map3k11
666	ENSMUSG00000004056	3132.07	-0.00623667	0.0297034	0.561303	0.941118	protein_coding	Akt2
667	ENSMUSG00000004069	1950.07	0.00531485	0.0289214	0.643127	0.956609	protein_coding	Dnaja3
668	ENSMUSG00000004070	995.005	-0.00538565	0.0290129	0.641068	0.956542	protein_coding	Hmox2
669	ENSMUSG00000004071	767.976	6.07e-05	0.0280397	0.996868	0.999188	protein_coding	Cdip1
670	ENSMUSG00000004085	1321.37	-0.00600755	0.0310602	0.387919	0.908791	protein_coding	Map3k20
671	ENSMUSG00000004096	1884.78	-0.00413343	0.0264491	0.770425	0.975228	protein_coding	Cwc15
672	ENSMUSG00000004098	1087.73	-0.00414663	0.0313552	0.171459	0.799538	protein_coding	Col5a3
673	ENSMUSG00000004099	3381.96	-0.0121719	0.0335719	0.11197	0.743746	protein_coding	Dnmt1
674	ENSMUSG00000004100	996.619	-0.00478876	0.030042	0.606435	0.947492	protein_coding	Ppan
675	ENSMUSG00000004105	1898.65	-0.00432558	0.0313139	0.246936	0.844385	protein_coding	Angptl2
676	ENSMUSG00000004110	11.4973	-0.000398325	0.0310642	0.727525	0.970216	protein_coding	Cacna1e
677	ENSMUSG00000004113	122.163	0.00145641	0.031036	0.544898	0.939797	protein_coding	Cacna1b
678	ENSMUSG00000004127	351.379	-0.0137789	0.034575	0.086681	0.699388	protein_coding	Trmt10a
679	ENSMUSG00000004151	38.456	0.0062458	0.0318952	0.0334003	0.519406	protein_coding	Etv1
680	ENSMUSG00000004187	68.4348	-0.00303626	0.0309763	0.500661	0.936165	protein_coding	Kifc2
681	ENSMUSG00000004207	19226.7	0.00579243	0.0312454	0.344231	0.894237	protein_coding	Psap
682	ENSMUSG00000004221	1404.29	-0.0371349	0.0447195	0.0579113	0.626096	protein_coding	Ikbkg
683	ENSMUSG00000004231	8.48386	0.000260822	0.0310627	0.842412	0.985176	protein_coding	Pax2
684	ENSMUSG00000004233	302.729	-0.00761148	0.0306908	0.432841	0.92329	protein_coding	Wars2
685	ENSMUSG00000004263	2577.67	-0.00347466	0.0295597	0.718417	0.967494	protein_coding	Atn1
686	ENSMUSG00000004264	5508.22	-0.0107629	0.0310678	0.286462	0.869466	protein_coding	Phb2
687	ENSMUSG00000004266	1135.41	0.00373821	0.0292984	0.722274	0.968546	protein_coding	Ptpn6
688	ENSMUSG00000004267	59.8771	0.00360911	0.0312172	0.28735	0.870527	protein_coding	Eno2
689	ENSMUSG00000004268	1888.3	-0.0067507	0.0289034	0.405149	0.918842	protein_coding	Emg1
690	ENSMUSG00000004270	3221.94	0.00310545	0.0284495	0.841528	0.985176	protein_coding	Lpcat3
691	ENSMUSG00000004285	2398.07	0.00277192	0.0287449	0.817045	0.980959	protein_coding	Atp6v1f
692	ENSMUSG00000004296	10.1094	0.00201211	0.0311211	0.312545	0.883342	protein_coding	Il12b
693	ENSMUSG00000004317	829.321	-0.0085189	0.0316642	0.276442	0.864982	protein_coding	Clcn5
694	ENSMUSG00000004319	5595.12	0.00609894	0.0305631	0.485467	0.934258	protein_coding	Clcn3
695	ENSMUSG00000004328	117.768	0.00619208	0.031723	0.135693	0.773849	protein_coding	Hif3a
696	ENSMUSG00000004341	0.48096	-0.000626615	0.0310898	0.381443	NA	protein_coding	Gpx6
697	ENSMUSG00000004344	0	NA	NA	NA	NA	protein_coding	Gpx5
698	ENSMUSG00000004347	34.8373	-0.00262976	0.031188	0.181367	0.807285	protein_coding	Pde1c
699	ENSMUSG00000004356	1544.36	0.00431626	0.0307662	0.497118	0.936165	protein_coding	Utp20
700	ENSMUSG00000004359	7.08695	-0.00415622	0.031452	0.02397	0.445417	protein_coding	Spic
701	ENSMUSG00000004360	1.5205	0.000308907	0.031085	0.470359	NA	protein_coding	9330159F19Rik
702	ENSMUSG00000004364	3167.38	-0.00898296	0.0271696	0.53991	0.938512	protein_coding	Cul3
703	ENSMUSG00000004366	20.7995	0.00168304	0.0311371	0.080623	0.686909	protein_coding	Sst
704	ENSMUSG00000004371	514.327	0.000769223	0.0310554	0.650772	0.956609	protein_coding	Il11
705	ENSMUSG00000004383	617.689	-0.000311471	0.0305373	0.955061	0.996142	protein_coding	Large1
706	ENSMUSG00000004393	1099.27	-0.0119654	0.0325998	0.220524	0.83153	protein_coding	Ddx56
707	ENSMUSG00000004394	2275.2	0.0231786	0.0342403	0.161493	0.794954	protein_coding	Tmed4
708	ENSMUSG00000004415	2.40488	0.00193769	0.0311619	0.0539628	NA	protein_coding	Col26a1
709	ENSMUSG00000004446	663.456	-0.00169114	0.0304317	0.802841	0.978786	protein_coding	Bid
710	ENSMUSG00000004451	2367.61	0.00496799	0.0276523	0.714131	0.966854	protein_coding	Ralb
711	ENSMUSG00000004455	5438.68	-0.0972154	0.0441063	0.00182632	0.121265	protein_coding	Ppp1cc
712	ENSMUSG00000004460	4200.69	0.207185	0.181389	0.00483377	0.212373	protein_coding	Dnajb11
713	ENSMUSG00000004462	493.324	0.00950548	0.0326146	0.115622	0.749933	protein_coding	Tbccd1
714	ENSMUSG00000004473	42.9465	0.000639606	0.0309434	0.833333	0.98424	protein_coding	Clec11a
715	ENSMUSG00000004500	327.708	0.0146892	0.0349936	0.082905	0.693308	protein_coding	Zfp324
716	ENSMUSG00000004508	913.433	0.00760324	0.0310102	0.377787	0.903621	protein_coding	Gab2
717	ENSMUSG00000004530	6047.7	0.0146185	0.0333467	0.187596	0.813298	protein_coding	Coro1c
718	ENSMUSG00000004535	11291.5	-0.000406837	0.0300865	0.973427	0.997774	protein_coding	Tax1bp1
719	ENSMUSG00000004540	13.0652	-0.00185023	0.0311061	0.347258	0.895291	protein_coding	Psg17
720	ENSMUSG00000004542	0.688491	-0.000206423	0.0310816	0.732128	NA	protein_coding	Psg19
721	ENSMUSG00000004552	1960.31	-0.00275411	0.0307962	0.589741	0.945409	protein_coding	Ctse
722	ENSMUSG00000004558	1881.59	0.00458706	0.0310603	0.413823	0.920406	protein_coding	Ndrg2
723	ENSMUSG00000004561	446.77	-0.00582643	0.0303932	0.507026	0.936916	protein_coding	Mettl17
724	ENSMUSG00000004562	1492.47	-0.0136017	0.0347603	0.0641162	0.645934	protein_coding	Arhgef40
725	ENSMUSG00000004565	1292.84	0.0124803	0.0324033	0.27221	0.862409	protein_coding	Pnpla6
726	ENSMUSG00000004567	592.315	0.019212	0.0347881	0.12946	0.76987	protein_coding	Mcoln1
727	ENSMUSG00000004568	1197.92	0.0059099	0.0296668	0.47727	0.934258	protein_coding	Arhgef18
728	ENSMUSG00000004591	2811.48	-0.000324563	0.025987	0.985795	0.998409	protein_coding	Pkn2
729	ENSMUSG00000004609	119.921	-0.000417602	0.0307722	0.921208	0.992791	protein_coding	Cd33
730	ENSMUSG00000004610	2019.24	-0.00248113	0.0301405	0.977997	0.998133	protein_coding	Etfb
731	ENSMUSG00000004612	15.4956	0.00467902	0.0315632	0.0115846	0.32737	protein_coding	Nkg7
732	ENSMUSG00000004613	0	NA	NA	NA	NA	NA	NA
733	ENSMUSG00000004626	2670.45	0.00127824	0.0283927	0.985688	0.998409	protein_coding	Stxbp2
734	ENSMUSG00000004630	0.077177	-0.000118676	0.0310859	0.907014	NA	protein_coding	Pcp2
735	ENSMUSG00000004631	119.713	0.00237626	0.0308033	0.638801	0.956542	protein_coding	Sgce
736	ENSMUSG00000004633	639.934	0.0108943	0.0329178	0.152468	0.785911	protein_coding	Chn2
737	ENSMUSG00000004637	301.719	-0.00158206	0.0297225	0.854207	0.986595	protein_coding	Wwox
738	ENSMUSG00000004642	1701.67	-0.0225851	0.039382	0.131085	0.772746	protein_coding	Slbp
739	ENSMUSG00000004651	0	NA	NA	NA	NA	protein_coding	Tyr
740	ENSMUSG00000004654	0.205241	-2.26e-05	0.0310851	0.9644	NA	protein_coding	Ghrhr
741	ENSMUSG00000004655	1217.59	0.00352381	0.031102	0.374697	0.903344	protein_coding	Aqp1
742	ENSMUSG00000004661	180.735	0.0137475	0.0350405	0.0326334	0.514158	protein_coding	Arid3b
743	ENSMUSG00000004665	1347.79	-0.00743427	0.0316385	0.271545	0.862287	protein_coding	Cnn2
744	ENSMUSG00000004667	1728.95	-0.00960028	0.0302202	0.440054	0.924798	protein_coding	Polr2e
745	ENSMUSG00000004668	10.9376	0.00148789	0.0311159	0.172166	0.799895	protein_coding	Abca13
746	ENSMUSG00000004677	1956.1	0.00171219	0.0289542	0.888182	0.990146	protein_coding	Myo9b
747	ENSMUSG00000004698	54.6543	0.000411088	0.0308848	0.912979	0.991288	protein_coding	Hdac9
748	ENSMUSG00000004707	28.7264	-0.00022587	0.0310207	0.901024	0.991161	protein_coding	Ly9
749	ENSMUSG00000004709	556.352	0.00343933	0.0312264	0.263898	0.859638	protein_coding	Cd244a
750	ENSMUSG00000004730	366.041	0.00319771	0.0310714	0.428365	0.922094	protein_coding	Adgre1
751	ENSMUSG00000004748	173.641	0.0048498	0.0310028	0.429394	0.922238	protein_coding	Mtfp1
752	ENSMUSG00000004768	529.469	0.00432698	0.0306834	0.559234	0.940479	protein_coding	Rab23
753	ENSMUSG00000004771	4386.15	0.028679	0.0416479	0.0987236	0.721113	protein_coding	Rab11a
754	ENSMUSG00000004788	1567.62	-0.014707	0.0311309	0.290511	0.871012	protein_coding	Eif2b2
755	ENSMUSG00000004789	4643.96	0.0020407	0.0285274	0.851741	0.986199	protein_coding	Dlst
756	ENSMUSG00000004791	143.25	0.000979604	0.0309905	0.702835	0.965067	protein_coding	Pgf
757	ENSMUSG00000004798	902.046	0.00692388	0.0300873	0.502152	0.936165	protein_coding	Ulk2
758	ENSMUSG00000004814	88.8128	-0.00718474	0.032148	0.0403805	0.552441	protein_coding	Ccl24
759	ENSMUSG00000004815	597.389	0.00373679	0.0306905	0.542005	0.93898	protein_coding	Dgkq
760	ENSMUSG00000004821	0	NA	NA	NA	NA	protein_coding	Tmed11
761	ENSMUSG00000004837	154.177	-0.456957	0.236664	0.00180222	0.120571	protein_coding	Grap
762	ENSMUSG00000004842	0	NA	NA	NA	NA	protein_coding	Pou1f1
763	ENSMUSG00000004843	3601.84	0.017862	0.0334076	0.295942	0.873351	protein_coding	Chmp2b
764	ENSMUSG00000004846	1810.33	0.00250803	0.0303181	0.734547	0.970665	protein_coding	Plod3
765	ENSMUSG00000004849	3270.71	-0.0157967	0.0292849	0.348163	0.896065	protein_coding	Ap1s1
766	ENSMUSG00000004864	4522.17	0.00305189	0.0308891	0.52881	0.937454	protein_coding	Mapk13
767	ENSMUSG00000004865	2637.6	-0.00295641	0.0284785	0.897827	0.990772	protein_coding	Srpk1
768	ENSMUSG00000004872	0.139498	7.62e-05	0.0310858	0.863538	NA	protein_coding	Pax3
769	ENSMUSG00000004880	2219.74	-0.00145096	0.0297885	0.865324	0.987819	protein_coding	Lbr
770	ENSMUSG00000004885	2.76837	-0.000741088	0.0310879	0.377282	NA	protein_coding	Crabp2
771	ENSMUSG00000004891	463.656	-0.00404343	0.0311637	0.36823	0.902379	protein_coding	Nes
772	ENSMUSG00000004892	0.864428	0.000451444	0.0310856	0.416671	NA	protein_coding	Bcan
773	ENSMUSG00000004894	0.148332	-0.000228576	0.0310866	0.692636	NA	protein_coding	Hapln2
774	ENSMUSG00000004895	1571.38	-0.0115478	0.0271008	0.603747	0.947099	protein_coding	Prcc
775	ENSMUSG00000004896	277.56	0.0036814	0.0304236	0.632889	0.955881	protein_coding	Rrnad1
776	ENSMUSG00000004897	9600.99	-0.0120835	0.0323158	0.292946	0.871747	protein_coding	Hdgf
777	ENSMUSG00000004902	0	NA	NA	NA	NA	protein_coding	Slc25a18
778	ENSMUSG00000004929	2253.96	-0.00978457	0.0310858	0.35597	0.898447	protein_coding	Thop1
779	ENSMUSG00000004931	819.045	0.0193396	0.0377532	0.0856294	0.698422	protein_coding	Apba3
780	ENSMUSG00000004933	38.4592	0.00237143	0.0310775	0.414638	0.920614	protein_coding	Matk
781	ENSMUSG00000004934	1122.39	-0.00093737	0.0274261	0.941376	0.99546	protein_coding	Pias4
782	ENSMUSG00000004936	3706.5	0.0191431	0.0368977	0.115369	0.749683	protein_coding	Map2k1
783	ENSMUSG00000004937	2504.93	-0.00808109	0.0277775	0.566137	0.941801	protein_coding	Sgta
784	ENSMUSG00000004939	0	NA	NA	NA	NA	protein_coding	Nmrk2
785	ENSMUSG00000004945	1177.22	-0.00786228	0.0296612	0.489445	0.934749	protein_coding	Tmem242
786	ENSMUSG00000004947	453.618	-0.00563015	0.0302462	0.515787	0.936916	protein_coding	Dtx2
787	ENSMUSG00000004948	0.283104	0.000120076	0.0310849	0.833703	NA	protein_coding	Zp3
788	ENSMUSG00000004951	1581.77	0.00228991	0.0310018	0.564171	0.941801	protein_coding	Hspb1
789	ENSMUSG00000004952	557.68	0.00454447	0.0313732	0.192894	0.818351	protein_coding	Rasa4
790	ENSMUSG00000004961	88.4473	0.00782274	0.0322002	0.0884766	0.702017	protein_coding	Syt5
791	ENSMUSG00000004980	24759.3	-0.0680097	0.0598624	0.0200986	0.415669	protein_coding	Hnrnpa2b1
792	ENSMUSG00000004988	60.6561	-0.00198202	0.0311056	0.365608	0.901921	protein_coding	Fxyd4
793	ENSMUSG00000004994	205.979	0.0078341	0.0309762	0.379189	0.903621	protein_coding	Ccdc130
794	ENSMUSG00000004996	816.113	-0.0151461	0.0351331	0.0895955	0.703149	protein_coding	Mri1
795	ENSMUSG00000005034	2764.15	0.00325302	0.030988	0.459616	0.930271	protein_coding	Prkacb
796	ENSMUSG00000005043	502.312	0.00489759	0.030677	0.567017	0.941903	protein_coding	Sgsh
797	ENSMUSG00000005045	13.7039	0.00106466	0.0310705	0.509189	0.936916	protein_coding	Chd5
798	ENSMUSG00000005054	1634.51	0.00663373	0.0295346	0.572945	0.943284	protein_coding	Cstb
799	ENSMUSG00000005057	96.6106	0.00196254	0.0309511	0.605304	0.947295	protein_coding	Sh2b2
800	ENSMUSG00000005069	1168.5	-0.00858712	0.0284868	0.584649	0.945095	protein_coding	Pex5
801	ENSMUSG00000005078	733.178	-0.000376737	0.0286457	0.97307	0.997774	protein_coding	Jkamp
802	ENSMUSG00000005087	5184.37	-0.00265773	0.0308283	0.602127	0.946999	protein_coding	Cd44
803	ENSMUSG00000005089	2.90547	-0.000363055	0.0310587	0.80107	NA	protein_coding	Slc1a2
804	ENSMUSG00000005102	582.584	0.00519183	0.0299591	0.579283	0.944544	protein_coding	Eif2ak4
805	ENSMUSG00000005103	9568.77	0.00419848	0.0266059	0.70851	0.966427	protein_coding	Wdr1
806	ENSMUSG00000005107	109.847	0.0015761	0.0309118	0.668892	0.959137	protein_coding	Slc2a9
807	ENSMUSG00000005124	371.366	-0.00883602	0.0325976	0.0694798	0.661123	protein_coding	Ccn4
808	ENSMUSG00000005125	5292.61	-0.00371069	0.0310756	0.40906	0.919717	protein_coding	Ndrg1
809	ENSMUSG00000005131	3.25681	0.000959738	0.0310742	0.504649	0.936165	protein_coding	4930550C14Rik
810	ENSMUSG00000005142	3182.04	0.00808079	0.0315109	0.308654	0.879975	protein_coding	Man2b1
811	ENSMUSG00000005148	5696.53	-0.0031691	0.0304209	0.655402	0.956609	protein_coding	Klf5
812	ENSMUSG00000005150	589.255	-0.0109306	0.0302535	0.384103	0.906107	protein_coding	Wdr83
813	ENSMUSG00000005161	8493.51	-0.0071644	0.030107	0.577628	0.944544	protein_coding	Prdx2
814	ENSMUSG00000005198	4549.22	-0.00253222	0.030413	0.735577	0.970665	protein_coding	Polr2a
815	ENSMUSG00000005202	0.0799157	9.92e-05	0.0310858	0.86354	NA	protein_coding	Shbg
816	ENSMUSG00000005204	2141.46	-0.0135016	0.0301601	0.332465	0.892723	protein_coding	Senp3
817	ENSMUSG00000005220	0.266646	-0.0001	0.0310851	0.817968	NA	protein_coding	Corin
818	ENSMUSG00000005225	1224.03	0.0113934	0.0332166	0.133496	0.772746	protein_coding	Plekha8
819	ENSMUSG00000005232	0	NA	NA	NA	NA	protein_coding	G6pc2
820	ENSMUSG00000005233	586.136	-0.014376	0.0321436	0.25821	0.856206	protein_coding	Spc25
821	ENSMUSG00000005237	15.3398	-0.00255914	0.0311302	0.337807	0.892723	protein_coding	Dnah2
822	ENSMUSG00000005251	1359.26	-0.0141172	0.0335506	0.197417	0.821007	protein_coding	Ripk4
823	ENSMUSG00000005262	1307.72	-0.00181924	0.0291844	0.860244	0.987289	protein_coding	Ufd1
824	ENSMUSG00000005267	85.9614	0.00434731	0.0311995	0.330498	0.892449	protein_coding	Zfp287
825	ENSMUSG00000005268	7.97614	0.000185255	0.0310578	0.892599	0.990356	protein_coding	Prlr
826	ENSMUSG00000005299	3530.73	0.00199301	0.0296944	0.827389	0.982459	protein_coding	Letm1
827	ENSMUSG00000005312	5856.32	0.0132967	0.0300453	0.354464	0.897183	protein_coding	Ubqln1
828	ENSMUSG00000005320	722.788	-0.00932519	0.0320313	0.232185	0.836153	protein_coding	Fgfr4
829	ENSMUSG00000005338	63.9207	0.0048386	0.0315509	0.100921	0.724878	protein_coding	Cadm3
830	ENSMUSG00000005339	25.4435	-0.000566683	0.0310674	0.653114	0.956609	protein_coding	Fcer1a
831	ENSMUSG00000005354	3296.26	0.000170691	0.0269103	0.981715	0.998409	protein_coding	Txn2
832	ENSMUSG00000005355	306.58	0.00156646	0.031093	0.308307	0.879975	protein_coding	Casp14
833	ENSMUSG00000005357	3.13131	-0.00124579	0.0310898	0.393424	0.911777	protein_coding	Slc1a6
834	ENSMUSG00000005360	4.93449	0.00117436	0.0311069	0.171737	0.799772	protein_coding	Slc1a3
835	ENSMUSG00000005362	797.205	-0.007343	0.0309873	0.291958	0.871336	protein_coding	Crbn
836	ENSMUSG00000005364	13.5604	-0.000695841	0.0310672	0.618306	0.950531	protein_coding	Il5ra
837	ENSMUSG00000005370	1606.57	-0.0096725	0.0322681	0.205591	0.824157	protein_coding	Msh6
838	ENSMUSG00000005371	1842.18	-0.00887223	0.0284945	0.46632	0.931609	protein_coding	Fbxo11
839	ENSMUSG00000005373	230.786	-0.00267048	0.0307638	0.609486	0.948646	protein_coding	Mlxipl
840	ENSMUSG00000005374	1053.24	0.0252827	0.0417002	0.0862488	0.699062	protein_coding	Tbl2
841	ENSMUSG00000005378	964.339	-0.00564724	0.0277303	0.617141	0.950052	protein_coding	Bud23
842	ENSMUSG00000005397	2240.37	-0.00372384	0.0309261	0.42379	0.920614	protein_coding	Nid1
843	ENSMUSG00000005410	3368.19	-0.142983	0.168113	0.00664659	0.247371	protein_coding	Mcm5
844	ENSMUSG00000005413	993.123	-0.00299199	0.0311358	0.341173	0.893638	protein_coding	Hmox1
845	ENSMUSG00000005417	6802.7	-0.00084852	0.0279449	0.913985	0.991288	protein_coding	Mprip
846	ENSMUSG00000005442	4264.02	-0.00463183	0.0290724	0.513463	0.936916	protein_coding	Cic
847	ENSMUSG00000005447	1623.32	-0.00466661	0.0306567	0.516283	0.936916	protein_coding	Pafah1b3
848	ENSMUSG00000005465	39.5852	0.00189116	0.0310934	0.463823	0.930982	protein_coding	Il27ra
849	ENSMUSG00000005469	1571.95	0.0139936	0.0316537	0.282954	0.868663	protein_coding	Prkaca
850	ENSMUSG00000005470	689.536	-0.0121776	0.0327802	0.204599	0.824157	protein_coding	Asf1b
851	ENSMUSG00000005474	1.96228	-6.92e-05	0.0310653	0.950905	NA	protein_coding	Myl10
852	ENSMUSG00000005481	2997.66	-0.0164899	0.0357425	0.092503	0.708353	protein_coding	Ddx39a
853	ENSMUSG00000005483	1837.85	0.0159801	0.0355131	0.0991261	0.722859	protein_coding	Dnajb1
854	ENSMUSG00000005493	0.938295	-0.000804246	0.0310915	0.360513	NA	protein_coding	Msh4
855	ENSMUSG00000005501	742.7	-0.0105586	0.0319531	0.267253	0.859953	protein_coding	Usp40
856	ENSMUSG00000005503	1351.51	0.00429251	0.0312422	0.386537	0.907981	protein_coding	Evx1
857	ENSMUSG00000005505	474.141	0.017705	0.0352546	0.14667	0.781763	protein_coding	Kbtbd4
858	ENSMUSG00000005506	4852.52	0.00464589	0.0270665	0.733311	0.970665	protein_coding	Celf1
859	ENSMUSG00000005510	2170.7	-0.00566403	0.0290444	0.630017	0.955221	protein_coding	Ndufs3
860	ENSMUSG00000005514	2775.33	-0.0100223	0.0311201	0.291355	0.871012	protein_coding	Por
861	ENSMUSG00000005533	330.894	0.012834	0.0335963	0.179873	0.805886	protein_coding	Igf1r
862	ENSMUSG00000005534	1278.17	0.0165465	0.035166	0.141807	0.776617	protein_coding	Insr
863	ENSMUSG00000005540	6.08076	-0.00236029	0.0311868	0.0698277	0.661123	protein_coding	Fcer2a
864	ENSMUSG00000005547	0.439016	-0.000156477	0.0310863	0.57728	NA	protein_coding	Cyp2a5
865	ENSMUSG00000005553	31.2752	0.00042153	0.0309981	0.856762	0.987206	protein_coding	Atp4a
866	ENSMUSG00000005566	7683.66	-0.0227573	0.0386623	0.141255	0.776455	protein_coding	Trim28
867	ENSMUSG00000005575	2655.71	0.0204273	0.0339424	0.21345	0.827159	protein_coding	Ube2m
868	ENSMUSG00000005580	251.354	0.0054828	0.0313201	0.316072	0.883928	protein_coding	Adcy9
869	ENSMUSG00000005583	143.704	0.00131306	0.0307681	0.767295	0.974551	protein_coding	Mef2c
870	ENSMUSG00000005609	2619.06	-0.0102923	0.0296434	0.455693	0.929211	protein_coding	Ctr9
871	ENSMUSG00000005610	35935	-0.0363659	0.0459723	0.0863017	0.699062	protein_coding	Eif4g2
872	ENSMUSG00000005611	230.512	0.00167475	0.0310155	0.56732	0.941903	protein_coding	Irag1
873	ENSMUSG00000005615	1388.5	0.00791527	0.031532	0.307069	0.879672	protein_coding	Pcyt1a
874	ENSMUSG00000005621	1135.53	0.00927018	0.0297663	0.456547	0.929728	protein_coding	Zfp592
875	ENSMUSG00000005625	3609.82	0.00184161	0.0267896	0.905932	0.991288	protein_coding	Psmd4
876	ENSMUSG00000005628	3.62549	0.00164402	0.0311157	0.265085	0.859953	protein_coding	Tmod4
877	ENSMUSG00000005640	11.752	-0.00108275	0.031085	0.357143	0.898499	protein_coding	Insrr
878	ENSMUSG00000005649	0.132108	-0.000223986	0.0310866	0.713594	NA	protein_coding	Cabp5
879	ENSMUSG00000005656	2436	-0.00702312	0.0307944	0.48951	0.934749	protein_coding	Snx6
880	ENSMUSG00000005667	714.361	0.0024609	0.0305167	0.752926	0.972334	protein_coding	Mthfd2
881	ENSMUSG00000005672	486.068	0.000371835	0.0309826	0.849269	0.985727	protein_coding	Kit
882	ENSMUSG00000005674	1103.29	0.00615145	0.0284339	0.621827	0.951873	protein_coding	Tomm40l
883	ENSMUSG00000005677	10.5749	-7.16e-05	0.0310714	0.902229	0.991288	protein_coding	Nr1i3
884	ENSMUSG00000005681	11.5659	0.00172462	0.0310569	0.491567	0.934963	protein_coding	Apoa2
885	ENSMUSG00000005682	794.052	-0.00784966	0.0304491	0.437203	0.92471	protein_coding	Pan2
886	ENSMUSG00000005683	9788.78	0.00519717	0.0304102	0.485041	0.934258	protein_coding	Cs
887	ENSMUSG00000005686	964.681	0.00928265	0.0326269	0.0907238	0.70537	protein_coding	Ampd3
888	ENSMUSG00000005687	2075.81	-0.0144212	0.0314236	0.290635	0.871012	protein_coding	Bcas2
889	ENSMUSG00000005696	2.17861	0.000499397	0.0310782	0.556573	NA	protein_coding	Sh2d1a
890	ENSMUSG00000005698	3063.62	-0.0237634	0.0338662	0.160759	0.794339	protein_coding	Ctcf
891	ENSMUSG00000005699	105.81	0.00677708	0.0310102	0.39636	0.913666	protein_coding	Pard6a
892	ENSMUSG00000005705	0.751503	0.000454846	0.0310861	0.39404	NA	protein_coding	Agrp
893	ENSMUSG00000005716	0	NA	NA	NA	NA	protein_coding	Pvalb
894	ENSMUSG00000005718	667.908	-0.0063569	0.0309538	0.405496	0.918842	protein_coding	Tfap4
895	ENSMUSG00000005732	4435.55	-0.0214373	0.0395346	0.0956472	0.713999	protein_coding	Ranbp1
896	ENSMUSG00000005763	38.9705	0.00345752	0.031214	0.267848	0.859953	protein_coding	Cd247
897	ENSMUSG00000005774	700.101	0.0217584	0.0399386	0.0624875	0.641521	protein_coding	Rfx5
898	ENSMUSG00000005779	5792.93	0.0186243	0.0321008	0.248909	0.847045	protein_coding	Psmb4
899	ENSMUSG00000005800	86.2275	-0.000832718	0.0310509	0.626857	0.954364	protein_coding	Mmp8
900	ENSMUSG00000005802	1427.08	0.00796711	0.0314153	0.324838	0.890019	protein_coding	Slc30a4
901	ENSMUSG00000005803	5600.1	0.00521769	0.0312896	0.304005	0.878204	protein_coding	Sqor
902	ENSMUSG00000005804	852.517	0.0200739	0.0354171	0.150167	0.784689	protein_coding	Bloc1s6
903	ENSMUSG00000005813	2468.27	-0.0148738	0.0296712	0.30634	0.879524	protein_coding	Metap1
904	ENSMUSG00000005823	1666.41	0.0114649	0.0326197	0.204668	0.824157	protein_coding	Gpr108
905	ENSMUSG00000005824	33.3189	0.00237855	0.0310066	0.518553	0.936916	protein_coding	Tnfsf14
906	ENSMUSG00000005836	1446.73	0.00546986	0.028969	0.642185	0.956542	protein_coding	Gata6
907	ENSMUSG00000005846	3262.42	-0.0102132	0.031666	0.272717	0.862903	protein_coding	Rsl1d1
908	ENSMUSG00000005864	0	NA	NA	NA	NA	protein_coding	Cnga2
909	ENSMUSG00000005871	4095.05	-0.00853223	0.0322207	0.174522	0.802299	protein_coding	Apc
910	ENSMUSG00000005873	1856.62	-0.00562926	0.0309513	0.448271	0.928098	protein_coding	Reep5
911	ENSMUSG00000005881	3651.33	0.00301007	0.027723	0.813994	0.980629	protein_coding	Ergic3
912	ENSMUSG00000005882	973.395	0.00112457	0.0294175	0.896426	0.9904	protein_coding	Uqcc1
913	ENSMUSG00000005883	25.3938	0.00143518	0.0310861	0.398597	0.913762	protein_coding	Spo11
914	ENSMUSG00000005886	1690.34	0.00877328	0.0308444	0.385915	0.907536	protein_coding	Ncoa2
915	ENSMUSG00000005891	0	NA	NA	NA	NA	protein_coding	Prl4a1
916	ENSMUSG00000005892	2.59203	0.000122003	0.0310631	0.923437	NA	protein_coding	Trh
917	ENSMUSG00000005893	1862.34	-0.00627684	0.0302141	0.524241	0.936916	protein_coding	Nr2c2
918	ENSMUSG00000005897	503.148	-0.00452613	0.0299642	0.634632	0.956275	protein_coding	Nr2c1
919	ENSMUSG00000005899	1024.59	-0.0130563	0.033674	0.105032	0.731782	protein_coding	Smpd4
920	ENSMUSG00000005907	345.485	-0.00542587	0.0302015	0.560659	0.940842	protein_coding	Pex1
921	ENSMUSG00000005917	0.761604	-0.00016152	0.0310804	0.785482	NA	protein_coding	Otx1
922	ENSMUSG00000005936	1867.09	0.00216533	0.0279201	0.862519	0.987289	protein_coding	Kctd20
923	ENSMUSG00000005947	105.042	-0.00171462	0.0307657	0.719149	0.96789	protein_coding	Itgae
924	ENSMUSG00000005949	321.239	0.000856645	0.0301655	0.923271	0.99285	protein_coding	Ctns
925	ENSMUSG00000005950	7.29594	0.000338727	0.0310041	0.90344	0.991288	protein_coding	P2rx5
926	ENSMUSG00000005951	148.816	0.00411598	0.0313102	0.187324	0.812904	protein_coding	Shpk
927	ENSMUSG00000005952	7.76402	-0.000213215	0.0310597	0.849718	0.985728	protein_coding	Trpv1
928	ENSMUSG00000005958	2071.68	-0.0137564	0.0344276	0.0926492	0.708353	protein_coding	Ephb3
929	ENSMUSG00000005968	991.763	0.00518523	0.029677	0.619812	0.951052	protein_coding	Tuft1
930	ENSMUSG00000005973	476.458	0.00619356	0.031725	0.133154	0.772746	protein_coding	Rcn1
931	ENSMUSG00000005980	0.814273	0.000100036	0.0310784	0.908927	NA	protein_coding	Dnase1
932	ENSMUSG00000005981	2826.2	-0.0419846	0.0458322	0.0485112	0.590148	protein_coding	Trap1
933	ENSMUSG00000005982	1718.99	0.0128778	0.0326599	0.229843	0.836153	protein_coding	Naa60
934	ENSMUSG00000005983	102.03	0.00144364	0.0307215	0.766224	0.974551	protein_coding	1700037C18Rik
935	ENSMUSG00000005986	77.6385	0.00353937	0.0311154	0.386941	0.908192	protein_coding	Ankrd13d
936	ENSMUSG00000005994	0	NA	NA	NA	NA	protein_coding	Tyrp1
937	ENSMUSG00000006005	4840.89	9.44e-05	0.0301031	0.839709	0.985042	protein_coding	Tpr
938	ENSMUSG00000006007	1.37108	0.000470549	0.0310837	0.465304	NA	protein_coding	Pdc
939	ENSMUSG00000006010	860.308	0.0114496	0.0317875	0.28197	0.867924	protein_coding	Odr4
940	ENSMUSG00000006014	3.81017	0.00195215	0.0311608	0.0653787	0.653121	protein_coding	Prg4
941	ENSMUSG00000006019	509.662	0.0109377	0.0316357	0.299015	0.873502	protein_coding	Dhx34
942	ENSMUSG00000006021	325.774	-0.00254753	0.029461	0.794617	0.977581	protein_coding	Kptn
943	ENSMUSG00000006024	2675.4	0.0140833	0.0248946	0.387438	0.908514	protein_coding	Napa
944	ENSMUSG00000006050	1373.27	-0.00220194	0.0305158	0.739255	0.971423	protein_coding	Sra1
945	ENSMUSG00000006056	1.41266	-0.000408732	0.0310849	0.461485	NA	protein_coding	Calcoco2
946	ENSMUSG00000006057	4058.78	0.0143027	0.0332137	0.205003	0.824157	protein_coding	Atp5g1
947	ENSMUSG00000006058	1393.2	0.0112733	0.0312236	0.316732	0.884478	protein_coding	Snf8
948	ENSMUSG00000006095	1722.49	0.0186948	0.032535	0.209424	0.825871	protein_coding	Tbcb
949	ENSMUSG00000006127	715.838	-0.00521049	0.031138	0.356638	0.898447	protein_coding	Inpp5k
950	ENSMUSG00000006134	1117.51	0.020616	0.0346927	0.169535	0.799538	protein_coding	Crkl
951	ENSMUSG00000006143	11.0181	-0.00132906	0.031091	0.36559	0.901921	protein_coding	Upk3bl
952	ENSMUSG00000006154	318.757	-0.00414481	0.0307008	0.552801	0.939797	protein_coding	Eps8l1
953	ENSMUSG00000006169	5412.21	0.00594524	0.0297755	0.714037	0.966854	protein_coding	Clint1
954	ENSMUSG00000006179	80.9254	-0.00155407	0.0310637	0.484583	0.934258	protein_coding	Prss16
955	ENSMUSG00000006191	394.11	-0.057534	0.100846	0.0184242	0.402732	protein_coding	Cdkal1
956	ENSMUSG00000006200	0	NA	NA	NA	NA	protein_coding	Rhox6
957	ENSMUSG00000006204	0	NA	NA	NA	NA	protein_coding	Cdcp3
958	ENSMUSG00000006205	5355.58	-0.002318	0.0307764	0.653419	0.956609	protein_coding	Htra1
959	ENSMUSG00000006215	865.581	-0.106108	0.0750366	0.00661733	0.247371	protein_coding	Zbtb17
960	ENSMUSG00000006216	0.129396	0.000153942	0.0310859	0.8072	NA	protein_coding	Clcnkb
961	ENSMUSG00000006218	13.8782	-0.00427196	0.0313705	0.172267	0.799895	protein_coding	Fam131c
962	ENSMUSG00000006219	3958.86	-0.00210058	0.0293223	0.825073	0.982169	protein_coding	Fblim1
963	ENSMUSG00000006221	33.903	0.00450817	0.0315375	0.00467046	0.209194	protein_coding	Hspb7
964	ENSMUSG00000006235	6.21891	-0.00192076	0.0311232	0.281932	0.867924	protein_coding	Epor
965	ENSMUSG00000006241	19.8976	-0.00014067	0.0309564	0.958925	0.996142	protein_coding	Ccdc159
966	ENSMUSG00000006262	2241.16	0.00487202	0.0263192	0.790901	0.976288	protein_coding	Mob1b
967	ENSMUSG00000006269	5.34271	0.00062978	0.0310862	0.360591	0.899035	protein_coding	Atp6v1b1
968	ENSMUSG00000006270	0	NA	NA	NA	NA	protein_coding	Vax1
969	ENSMUSG00000006273	3577.98	0.00519981	0.0245238	0.734709	0.970665	protein_coding	Atp6v1b2
970	ENSMUSG00000006276	1128.55	0.00233602	0.0284195	0.84683	0.985283	protein_coding	Eps15l1
971	ENSMUSG00000006281	1390.33	0.00537983	0.031496	0.180557	0.806889	protein_coding	Tep1
972	ENSMUSG00000006288	846.844	-0.00862575	0.0296511	0.444187	0.926977	protein_coding	Ttc5
973	ENSMUSG00000006289	848.215	-0.00449066	0.0290986	0.682134	0.960128	protein_coding	Osgep
974	ENSMUSG00000006299	3633.17	0.000404525	0.0257309	0.970415	0.997774	protein_coding	Aamp
975	ENSMUSG00000006301	5407.44	0.00889187	0.0303597	0.425941	0.921466	protein_coding	Tmbim1
976	ENSMUSG00000006304	9052.83	0.00752469	0.0273972	0.602552	0.946999	protein_coding	Arpc2
977	ENSMUSG00000006307	1940.22	0.00447166	0.0297066	0.662224	0.958475	protein_coding	Kmt2b
978	ENSMUSG00000006310	10.605	0.000318171	0.0310392	0.860915	0.987289	protein_coding	Zbtb32
979	ENSMUSG00000006311	0.443121	7.18e-05	0.0310819	0.985157	NA	protein_coding	Etv2
980	ENSMUSG00000006313	36.4974	0.00188992	0.0311184	0.279824	0.867924	protein_coding	Upk1a
981	ENSMUSG00000006315	1582.05	-0.00500685	0.0289054	0.662384	0.958475	protein_coding	Tmem147
982	ENSMUSG00000006333	21147	-0.0209943	0.0338083	0.168097	0.799538	protein_coding	Rps9
983	ENSMUSG00000006335	356.861	-0.00168993	0.028737	0.871693	0.988204	protein_coding	Tfpt
984	ENSMUSG00000006342	244.952	0.00916405	0.0322628	0.176712	0.803578	protein_coding	Susd2
985	ENSMUSG00000006344	195.221	-1.63e-05	0.0307883	0.98814	0.998409	protein_coding	Ggt5
986	ENSMUSG00000006345	97.0255	-0.00304591	0.0312308	0.18313	0.810232	protein_coding	Ggt1
987	ENSMUSG00000006356	1667.57	0.00104049	0.0309208	0.770403	0.975228	protein_coding	Crip2
988	ENSMUSG00000006360	4433.71	0.00185812	0.0309999	0.560656	0.940842	protein_coding	Crip1
989	ENSMUSG00000006362	453.098	0.00103527	0.0307149	0.820341	0.981541	protein_coding	Cbfa2t3
990	ENSMUSG00000006369	2265.91	-0.00529741	0.0314332	0.235924	0.837604	protein_coding	Fbln1
991	ENSMUSG00000006373	1965.91	-0.000857685	0.0297237	0.939237	0.995361	protein_coding	Pgrmc1
992	ENSMUSG00000006378	496.804	-0.00765964	0.0315277	0.298401	0.873502	protein_coding	Gcat
993	ENSMUSG00000006386	198.025	0.00108028	0.030741	0.815603	0.9808	protein_coding	Tek
994	ENSMUSG00000006389	0.676147	0.000142622	0.0310788	0.828862	NA	protein_coding	Mpl
995	ENSMUSG00000006390	2061.41	0.0155185	0.0322528	0.242973	0.840726	protein_coding	Elovl1
996	ENSMUSG00000006392	1151.13	0.00457586	0.0276911	0.719988	0.968213	protein_coding	Med8
997	ENSMUSG00000006395	140.936	-0.000103777	0.030862	0.973931	0.997774	polymorphic_pseudogene	Hyi
998	ENSMUSG00000006398	1532.28	-0.00179831	0.0298727	0.826555	0.982459	protein_coding	Cdc20
999	ENSMUSG00000006403	489.349	-0.00304124	0.0310941	0.411591	0.920043	protein_coding	Adamts4
1000	ENSMUSG00000006411	1216.21	-0.00436564	0.0311619	0.357318	0.898499	protein_coding	Nectin4
1001	ENSMUSG00000006412	1440.89	-0.00950212	0.0307087	0.377346	0.903621	protein_coding	Pfdn2
1002	ENSMUSG00000006418	2866.04	0.0269696	0.0452289	0.046982	0.583541	protein_coding	Rnf114
1003	ENSMUSG00000006423	1182.17	0.000230428	0.0273237	0.985446	0.998409	protein_coding	C330007P06Rik
1004	ENSMUSG00000006435	766.875	0.000305512	0.030769	0.947402	0.995982	protein_coding	Neurl1a
1005	ENSMUSG00000006442	1205.04	0.00169493	0.0305031	0.785967	0.976052	protein_coding	Srm
1006	ENSMUSG00000006445	1757.51	0.00101442	0.0307151	0.866507	0.987819	protein_coding	Epha2
1007	ENSMUSG00000006456	1909.55	0.00822194	0.0306985	0.40993	0.920043	protein_coding	Rbm14
1008	ENSMUSG00000006457	9.97787	-0.00355545	0.031253	0.217762	0.828287	protein_coding	Actn3
1009	ENSMUSG00000006462	1.42368	0.000510755	0.0310785	0.568192	NA	lncRNA	A530013C23Rik
1010	ENSMUSG00000006463	341.756	0.00211646	0.0301788	0.742497	0.971669	protein_coding	Zdhhc24
1011	ENSMUSG00000006464	92.0302	-0.000734452	0.0306394	0.895239	0.990363	protein_coding	Bbs1
1012	ENSMUSG00000006469	0.061445	8.08e-05	0.0310857	0.86354	NA	protein_coding	Slc34a3
1013	ENSMUSG00000006471	842.24	-0.0033507	0.0292664	0.716452	0.967041	protein_coding	Ndor1
1014	ENSMUSG00000006476	1047.32	0.000820253	0.0290229	0.925914	0.99285	protein_coding	Nsmf
1015	ENSMUSG00000006488	0	NA	NA	NA	NA	protein_coding	Prl7a1
1016	ENSMUSG00000006490	0	NA	NA	NA	NA	protein_coding	Prl8a9
1017	ENSMUSG00000006494	1779.93	-0.00774393	0.0315698	0.282043	0.867999	protein_coding	Pdk1
1018	ENSMUSG00000006498	12942.7	-0.0159473	0.0334807	0.162886	0.79634	protein_coding	Ptbp1
1019	ENSMUSG00000006517	1975.17	0.12632	0.0855258	0.00445077	0.20674	protein_coding	Mvd
1020	ENSMUSG00000006519	5758.61	0.00157506	0.0305107	0.829728	0.98294	protein_coding	Cyba
1021	ENSMUSG00000006522	15.1486	0.00339623	0.0313018	0.0657031	0.653406	protein_coding	Itih3
1022	ENSMUSG00000006526	566.934	-0.00191338	0.0276712	0.86825	0.988077	protein_coding	Stimate
1023	ENSMUSG00000006527	638.533	0.00512936	0.0305068	0.532622	0.938512	protein_coding	Sfmbt1
1024	ENSMUSG00000006529	0.142117	-7.99e-05	0.0310852	0.907016	NA	protein_coding	Itih1
1025	ENSMUSG00000006538	923.861	6.08e-05	0.0307332	0.981893	0.998409	protein_coding	Ihh
1026	ENSMUSG00000006542	7.30903	-0.00108474	0.0310883	0.352552	0.897183	protein_coding	Prkag3
1027	ENSMUSG00000006546	2.60068	0.000321001	0.0310696	0.770837	NA	protein_coding	Cryba2
1028	ENSMUSG00000006567	92.6715	-0.0044873	0.0314541	0.0892077	0.702589	protein_coding	Atp7b
1029	ENSMUSG00000006570	0	NA	NA	NA	NA	protein_coding	Defb2
1030	ENSMUSG00000006574	2.14265	1.69e-05	0.0310777	0.970659	NA	protein_coding	Slc4a1
1031	ENSMUSG00000006575	207.783	-0.00636868	0.0315016	0.263892	0.859638	protein_coding	Rundc3a
1032	ENSMUSG00000006576	126.467	0.00612236	0.0313831	0.219744	0.82992	protein_coding	Slc4a3
1033	ENSMUSG00000006585	1192.38	-0.0176541	0.0378929	0.0207832	0.420473	protein_coding	Cdt1
1034	ENSMUSG00000006586	20.5952	-0.00225853	0.0310637	0.451501	0.928453	protein_coding	Runx1t1
1035	ENSMUSG00000006587	104.143	-0.00733268	0.0320478	0.112316	0.744376	protein_coding	Snai3
1036	ENSMUSG00000006589	2890.32	-0.0171147	0.0355543	0.118293	0.754674	protein_coding	Aprt
1037	ENSMUSG00000006599	1396.15	4.33e-05	0.0273871	0.953664	0.996142	protein_coding	Gtf2h1
1038	ENSMUSG00000006611	251.119	-0.00385257	0.0308647	0.493711	0.935844	protein_coding	Hfe
1039	ENSMUSG00000006638	28.1711	-0.000623954	0.0308587	0.865915	0.987819	polymorphic_pseudogene	Abhd1
1040	ENSMUSG00000006641	297.41	0.00185172	0.0308344	0.651122	0.956609	protein_coding	Slc5a6
1041	ENSMUSG00000006642	21.0702	0.0013637	0.0310732	0.474872	0.933882	protein_coding	Tcf23
1042	ENSMUSG00000006649	0	NA	NA	NA	NA	protein_coding	Nphs1
1043	ENSMUSG00000006651	788.619	0.00288871	0.030885	0.565948	0.941801	protein_coding	Aplp1
1044	ENSMUSG00000006673	2137.56	0.0028324	0.028079	0.828407	0.982621	protein_coding	Qrich1
1045	ENSMUSG00000006675	23.4326	0.00946615	0.0330211	0.0165372	0.388208	protein_coding	P4htm
1046	ENSMUSG00000006676	3592.02	0.0132693	0.0313672	0.205836	0.824157	protein_coding	Usp19
1047	ENSMUSG00000006678	873.942	-0.0256075	0.0462537	0.0173694	0.396374	protein_coding	Pola1
1048	ENSMUSG00000006699	10739.3	0.00299911	0.0256653	0.84226	0.985176	protein_coding	Cdc42
1049	ENSMUSG00000006705	921.088	0.00867879	0.0280676	0.538153	0.938512	protein_coding	Pknox1
1050	ENSMUSG00000006711	8.75627	0.000974173	0.0310694	0.534087	0.938512	protein_coding	D130043K22Rik
1051	ENSMUSG00000006715	770.963	-0.0999847	0.0861324	0.00837931	0.274574	protein_coding	Gmnn
1052	ENSMUSG00000006717	504.186	0.00121148	0.0299962	0.878146	0.98904	protein_coding	Acot13
1053	ENSMUSG00000006720	180.822	-0.00733604	0.0318557	0.189773	0.814707	protein_coding	Zfp184
1054	ENSMUSG00000006724	5.89181	0.000340124	0.0310567	0.817422	0.980959	protein_coding	Cyp27b1
1055	ENSMUSG00000006728	6965.81	-0.0200917	0.0389869	0.0532069	0.606469	protein_coding	Cdk4
1056	ENSMUSG00000006731	721.344	0.000874528	0.030892	0.821476	0.981541	protein_coding	B4galnt1
1057	ENSMUSG00000006732	602.983	-0.00298157	0.0299231	0.729702	0.970665	protein_coding	Mettl1
1058	ENSMUSG00000006736	1693.79	0.0149427	0.0339342	0.17361	0.802231	protein_coding	Tspan31
1059	ENSMUSG00000006740	13816.9	-0.00240475	0.0287557	0.836337	0.984387	protein_coding	Kif5b
1060	ENSMUSG00000006763	434.952	-0.00814672	0.0290803	0.515447	0.936916	protein_coding	Saal1
1061	ENSMUSG00000006764	1.64007	0.000853343	0.0310914	0.345774	NA	protein_coding	Tph2
1062	ENSMUSG00000006777	3488.79	-0.00244424	0.0308192	0.62819	0.954799	protein_coding	Krt23
1063	ENSMUSG00000006782	1638.93	0.00347239	0.0306783	0.595019	0.946479	protein_coding	Cnp
1064	ENSMUSG00000006784	16.3328	0.00393509	0.0313138	0.191598	0.81639	protein_coding	Odad4
1065	ENSMUSG00000006800	4045.31	-0.00568801	0.0311808	0.290968	0.871012	protein_coding	Sulf2
1066	ENSMUSG00000006818	2459.15	0.120019	0.0718445	0.00366117	0.188011	protein_coding	Sod2
1067	ENSMUSG00000006850	274.809	-0.00322407	0.0308457	0.560188	0.940833	protein_coding	Tmco6
1068	ENSMUSG00000006906	618.849	0.0135419	0.0333703	0.178196	0.804629	protein_coding	Stambp
1069	ENSMUSG00000006920	1059.5	0.016598	0.0336391	0.198788	0.821571	protein_coding	Ezh1
1070	ENSMUSG00000006930	363.712	0.00439764	0.0312375	0.308978	0.880191	protein_coding	Hap1
1071	ENSMUSG00000006931	319.698	-0.00415368	0.0308536	0.497409	0.936165	protein_coding	P3h4
1072	ENSMUSG00000006932	39811	-0.00809939	0.0304416	0.439319	0.92471	protein_coding	Ctnnb1
1073	ENSMUSG00000006941	702.18	-0.000562788	0.0273941	0.953097	0.996142	protein_coding	Eif1b
1074	ENSMUSG00000006948	0.270946	-0.000325715	0.0310867	0.601233	NA	protein_coding	Klk4
1075	ENSMUSG00000006958	99.4315	0.00554142	0.0315298	0.187015	0.812494	protein_coding	Chrd
1076	ENSMUSG00000006998	9639.69	-0.00533157	0.027459	0.700458	0.964865	protein_coding	Psmd2
1077	ENSMUSG00000007021	10.1672	0.00337655	0.0313147	0.0575851	0.625503	protein_coding	Syngr3
1078	ENSMUSG00000007029	5197.51	-0.00591342	0.0305801	0.506304	0.936545	protein_coding	Vars
1079	ENSMUSG00000007030	14.4854	0.00137342	0.0309822	0.653454	0.956609	protein_coding	Vwa7
1080	ENSMUSG00000007033	5.94334	0.00366184	0.0313581	0.0451995	0.576477	protein_coding	Hspa1l
1081	ENSMUSG00000007034	5707.78	0.00501113	0.0314661	0.164573	0.79856	protein_coding	Slc44a4
1082	ENSMUSG00000007035	21.3743	0.000341991	0.0308716	0.921351	0.992791	protein_coding	Msh5
1083	ENSMUSG00000007036	1381.03	0.00667093	0.0306969	0.44326	0.92691	protein_coding	Abhd16a
1084	ENSMUSG00000007038	1671.94	0.00708634	0.0312453	0.298635	0.873502	protein_coding	Neu1
1085	ENSMUSG00000007039	1077.02	-0.00260618	0.030808	0.617307	0.950225	protein_coding	Ddah2
1086	ENSMUSG00000007041	9215.94	0.0119217	0.0310316	0.751335	0.972334	protein_coding	Clic1
1087	ENSMUSG00000007050	722.752	-0.0187178	0.0366121	0.0916888	0.706548	protein_coding	Lsm2
1088	ENSMUSG00000007080	688.082	-0.00656882	0.0317327	0.157817	0.792858	protein_coding	Pole
1089	ENSMUSG00000007097	353.833	0.00273218	0.0312007	0.190311	0.814707	protein_coding	Atp1a2
1090	ENSMUSG00000007107	1.67769	0.000159227	0.0310668	0.883108	NA	protein_coding	Atp1a4
1091	ENSMUSG00000007122	21.2474	-0.00266883	0.0311903	0.197001	0.821007	protein_coding	Casq1
1092	ENSMUSG00000007207	372.609	-0.00103057	0.0308271	0.806431	0.979678	protein_coding	Stx1a
1093	ENSMUSG00000007209	8.35515	-0.000129788	0.0310403	0.931701	0.993959	protein_coding	Ceacam9
1094	ENSMUSG00000007216	249.472	0.00135162	0.0299507	0.868277	0.988077	protein_coding	Zfp775
1095	ENSMUSG00000007279	5.78016	-0.000243641	0.0310463	0.875567	0.988491	protein_coding	Scube2
1096	ENSMUSG00000007338	1122.51	-0.105795	0.0597493	0.00386829	0.19332	protein_coding	Mrpl49
1097	ENSMUSG00000007379	126.031	0.00230365	0.0304839	0.726331	0.970149	protein_coding	Dennd2c
1098	ENSMUSG00000007411	2216.22	-0.0034673	0.0268243	0.801927	0.978786	protein_coding	Mark3
1099	ENSMUSG00000007415	2104.33	0.002251	0.0257646	0.886612	0.98967	protein_coding	Gatad1
1100	ENSMUSG00000007440	2.91058	0.000898758	0.0310924	0.317496	NA	protein_coding	Pcdha11
1101	ENSMUSG00000007457	0	NA	NA	NA	NA	protein_coding	2310003L06Rik
1102	ENSMUSG00000007458	6030.61	-0.00103013	0.0282403	0.629142	0.954968	protein_coding	M6pr
1103	ENSMUSG00000007476	1479.98	0.0014329	0.0288537	0.918561	0.992791	protein_coding	Lrrc8a
1104	ENSMUSG00000007480	0.400153	0.000278795	0.0310869	0.537402	NA	protein_coding	Mc5r
1105	ENSMUSG00000007564	6883.67	-0.00575449	0.0264599	0.687933	0.96124	protein_coding	Ppp2r1a
1106	ENSMUSG00000007570	485.563	-0.018568	0.035871	0.0631575	0.642655	protein_coding	Fance
1107	ENSMUSG00000007589	796.713	-0.00202942	0.0296119	0.822159	0.981611	protein_coding	Tinf2
1108	ENSMUSG00000007591	21.9496	-0.00148648	0.0309236	0.677549	0.959884	protein_coding	Tssk4
1109	ENSMUSG00000007594	20.064	0.00423694	0.0314306	0.0793351	0.682939	protein_coding	Hapln4
1110	ENSMUSG00000007603	912.642	-0.0136144	0.0314047	0.295251	0.872902	protein_coding	Dus3l
1111	ENSMUSG00000007610	640.359	-0.00518441	0.028382	0.672892	0.959182	protein_coding	Gtpbp3
1112	ENSMUSG00000007613	1809.17	-0.00701024	0.0304921	0.33917	0.892841	protein_coding	Tgfbr1
1113	ENSMUSG00000007617	701.629	0.00215329	0.0300598	0.783473	0.97603	protein_coding	Homer1
1114	ENSMUSG00000007646	118.474	0.00576938	0.0312763	0.331923	0.892723	protein_coding	Rad51c
1115	ENSMUSG00000007653	0.564951	-0.000211342	0.0310835	0.754997	NA	protein_coding	Gabrb2
1116	ENSMUSG00000007655	831.829	0.00305977	0.0310985	0.39617	0.913488	protein_coding	Cav1
1117	ENSMUSG00000007656	4235.34	-0.000325394	0.0290156	0.973915	0.997774	protein_coding	Arpp19
1118	ENSMUSG00000007659	2431.33	0.00700497	0.0292616	0.558029	0.939797	protein_coding	Bcl2l1
1119	ENSMUSG00000007670	4408.61	-0.0061927	0.0302136	0.547538	0.939797	protein_coding	Khsrp
1120	ENSMUSG00000007682	388.72	0.000406837	0.031065	0.734777	0.970665	protein_coding	Dio2
1121	ENSMUSG00000007721	1889.56	-0.0149475	0.0292495	0.337774	0.892723	protein_coding	Ccdc124
1122	ENSMUSG00000007739	5826.76	-0.0220098	0.0357048	0.163834	0.797628	protein_coding	Cct4
1123	ENSMUSG00000007777	564.79	0.00508663	0.030194	0.555094	0.939797	protein_coding	0610009B22Rik
1124	ENSMUSG00000007783	80.7143	-0.000710242	0.030787	0.871671	0.988204	protein_coding	Cpt1c
1125	ENSMUSG00000007805	36.3348	0.000442399	0.0309749	0.872848	0.988204	protein_coding	Twist2
1126	ENSMUSG00000007812	1073.23	0.0090566	0.0285387	0.498781	0.936165	protein_coding	Zfp655
1127	ENSMUSG00000007815	10428.7	0.00509598	0.0245866	0.736605	0.97084	protein_coding	Rhoa
1128	ENSMUSG00000007817	2273.4	0.000495589	0.0291312	0.961301	0.996447	protein_coding	Zmiz1
1129	ENSMUSG00000007827	366.39	-0.00201995	0.0303427	0.808934	0.980051	protein_coding	Ankrd26
1130	ENSMUSG00000007833	1427.85	-0.00499949	0.0302403	0.569985	0.942317	protein_coding	Aldh16a1
1131	ENSMUSG00000007836	9110.1	-0.0307237	0.050409	0.0359167	0.530846	protein_coding	Hnrnpa0
1132	ENSMUSG00000007837	535.533	0.0124826	0.0327495	0.214146	0.827159	protein_coding	Prrg2
1133	ENSMUSG00000007850	7784.81	-0.00208756	0.0296158	0.41924	0.920614	protein_coding	Hnrnph1
1134	ENSMUSG00000007867	483.804	-0.00858465	0.031208	0.763873	0.974494	protein_coding	Ift43
1135	ENSMUSG00000007872	4161.58	0.00191094	0.0301486	0.801984	0.978786	protein_coding	Id3
1136	ENSMUSG00000007877	2.36786	-6.05e-08	0.0310653	0.999079	NA	protein_coding	Tcap
1137	ENSMUSG00000007880	3754.9	0.0052121	0.0295104	0.907779	0.991288	protein_coding	Arid1a
1138	ENSMUSG00000007888	50.0504	-0.000853312	0.0310258	0.713394	0.966854	protein_coding	Crlf1
1139	ENSMUSG00000007891	12141.8	0.0021785	0.030358	0.759806	0.973009	protein_coding	Ctsd
1140	ENSMUSG00000007892	21931.7	-0.0206407	0.0362939	0.354297	0.897183	protein_coding	Rplp1
1141	ENSMUSG00000007907	0	NA	NA	NA	NA	protein_coding	Cabs1
1142	ENSMUSG00000007908	183.583	0.000726746	0.0310125	0.778936	0.975739	protein_coding	Hmgcll1
1143	ENSMUSG00000007944	0.311288	0.00019097	0.0310864	0.633036	NA	protein_coding	Ttc9b
1144	ENSMUSG00000007946	7.44181	-0.00119292	0.0310627	0.521983	0.936916	protein_coding	Phox2a
1145	ENSMUSG00000007950	580.869	0.00482216	0.0310981	0.376169	0.903621	protein_coding	Abhd8
1146	ENSMUSG00000007987	477.836	0.00709989	0.0312086	0.355392	0.898116	protein_coding	Ift22
1147	ENSMUSG00000007989	84.0681	-0.0042324	0.0313044	0.233966	0.837347	protein_coding	Fzd3
1148	ENSMUSG00000008028	10.2999	0.000365231	0.0309924	0.884061	0.989181	protein_coding	1700008O03Rik
1149	ENSMUSG00000008035	4405.01	0.00305106	0.0304067	0.670385	0.959137	protein_coding	Mid1ip1
1150	ENSMUSG00000008036	2245.61	-0.00270205	0.0266069	0.863418	0.98761	protein_coding	Ap2s1
1151	ENSMUSG00000008090	3023.11	-0.012494	0.0329115	0.201665	0.822491	protein_coding	Fgfrl1
1152	ENSMUSG00000008129	26.8226	0.00313059	0.0311136	0.372772	0.902893	protein_coding	Brme1
1153	ENSMUSG00000008136	1411.93	-0.0169588	0.0375216	0.0166776	0.38963	protein_coding	Fhl2
1154	ENSMUSG00000008140	2844.81	-0.0174686	0.0298457	0.267118	0.859953	protein_coding	Emc10
1155	ENSMUSG00000008153	37.0602	0.000933663	0.0310014	0.715848	0.966973	protein_coding	Clstn3
1156	ENSMUSG00000008167	938.942	-0.00212731	0.0306276	0.710376	0.966839	protein_coding	Fbxw9
1157	ENSMUSG00000008193	28.52	0.000270207	0.0310535	0.848246	0.985637	protein_coding	Spib
1158	ENSMUSG00000008200	1218.86	-0.0060464	0.0302897	0.515106	0.936916	protein_coding	Fnbp4
1159	ENSMUSG00000008206	1104.86	-0.00928524	0.0319414	0.255392	0.855279	protein_coding	Cers4
1160	ENSMUSG00000008226	346.107	0.00495048	0.0311608	0.367618	0.902379	protein_coding	Scrn3
1161	ENSMUSG00000008301	1043.44	-0.0106722	0.0305548	0.459516	0.930271	protein_coding	Phax
1162	ENSMUSG00000008305	1667.04	-0.000190761	0.0298383	0.977805	0.998133	protein_coding	Tle1
1163	ENSMUSG00000008307	11.3521	-0.000268718	0.0310054	0.903449	0.991288	protein_coding	1700109H08Rik
1164	ENSMUSG00000008318	64.4475	-0.00291606	0.0307891	0.594642	0.946479	protein_coding	Relt
1165	ENSMUSG00000008333	1365.11	-0.0194046	0.0368798	0.110439	0.742226	protein_coding	Snrpb2
1166	ENSMUSG00000008348	6917.31	0.00572039	0.0300706	0.424185	0.920614	protein_coding	Ubc
1167	ENSMUSG00000008373	1991.86	-0.0115201	0.0311708	0.143867	0.77801	protein_coding	Prpf31
1168	ENSMUSG00000008384	983.571	0.0153819	0.0332314	0.178706	0.804629	protein_coding	Sertad1
1169	ENSMUSG00000008393	4260.92	-0.0104485	0.0321995	0.277315	0.865519	protein_coding	Carhsp1
1170	ENSMUSG00000008398	2062.04	-0.00283272	0.0307797	0.528438	0.937454	protein_coding	Elk3
1171	ENSMUSG00000008429	1053.59	0.0202988	0.0318888	0.196291	0.821007	protein_coding	Herpud2
1172	ENSMUSG00000008435	880.507	0.00152242	0.0297971	0.860515	0.987289	protein_coding	Rdh13
1173	ENSMUSG00000008438	1.21351	-0.000639673	0.0310828	0.483625	NA	protein_coding	Adam21
1174	ENSMUSG00000008450	1313.76	-0.00780775	0.0309479	0.400301	0.91496	protein_coding	Nutf2
1175	ENSMUSG00000008461	29.9134	-0.00905396	0.0328592	0.0160992	0.383214	protein_coding	Fut1
1176	ENSMUSG00000008475	9356.35	0.00757142	0.0275191	0.72428	0.969278	protein_coding	Arpc5
1177	ENSMUSG00000008482	0.823502	-0.000618894	0.0310875	0.347355	NA	protein_coding	Rnf151
1178	ENSMUSG00000008489	23.7921	0.00105403	0.0310644	0.556885	0.939797	protein_coding	Elavl2
1179	ENSMUSG00000008496	62.5764	0.00427747	0.0310979	0.392936	0.911546	protein_coding	Pou2f2
1180	ENSMUSG00000008540	1322.91	0.000926526	0.0309399	0.771763	0.975228	protein_coding	Mgst1
1181	ENSMUSG00000008575	2082.26	-0.0246131	0.0429359	0.0837632	0.694476	protein_coding	Nfib
1182	ENSMUSG00000008590	0.57622	0.000214187	0.0310867	0.466034	NA	protein_coding	Htr3b
1183	ENSMUSG00000008601	3632.54	0.00016878	0.0294049	0.919734	0.992791	protein_coding	Rab25
1184	ENSMUSG00000008604	2584.88	0.0118054	0.0283619	0.367937	0.902379	protein_coding	Ubqln4
1185	ENSMUSG00000008658	19.2786	0.00147766	0.0310864	0.401019	0.914974	protein_coding	Rbfox1
1186	ENSMUSG00000008668	17714.6	-0.015026	0.0321913	0.1677	0.799538	protein_coding	Rps18
1187	ENSMUSG00000008682	19383.5	-0.0263196	0.0356464	0.126294	0.76627	protein_coding	Rpl10
1188	ENSMUSG00000008683	8664.35	0.00142939	0.029599	0.875736	0.988491	protein_coding	Rps15a
1189	ENSMUSG00000008690	3407.98	-0.0606148	0.0636716	0.0218793	0.42937	protein_coding	Ncaph2
1190	ENSMUSG00000008730	4036.61	0.0110559	0.0323344	0.211107	0.826708	protein_coding	Hipk1
1191	ENSMUSG00000008734	171.739	-0.000363256	0.0304975	0.949997	0.996142	protein_coding	Gprc5b
1192	ENSMUSG00000008763	3888.97	0.0113373	0.0298724	0.47069	0.933516	protein_coding	Man1a2
1193	ENSMUSG00000008789	0.061445	8.08e-05	0.0310857	0.86354	NA	protein_coding	Ceacam5
1194	ENSMUSG00000008813	0	NA	NA	NA	NA	protein_coding	Tppp2
1195	ENSMUSG00000008822	176.194	-0.000101704	0.030691	0.974953	0.997774	protein_coding	Acyp1
1196	ENSMUSG00000008843	0.274542	-0.000325315	0.0310867	0.600182	NA	protein_coding	Cldn13
1197	ENSMUSG00000008845	7.19617	0.000371711	0.0310755	0.658283	0.957272	protein_coding	Cd163
1198	ENSMUSG00000008855	1444.61	-0.122403	0.0922613	0.00559434	0.230188	protein_coding	Hdac5
1199	ENSMUSG00000008859	2810.15	0.00392778	0.0276073	0.824548	0.981941	protein_coding	Rala
1200	ENSMUSG00000008874	0	NA	NA	NA	NA	protein_coding	Clec3a
1201	ENSMUSG00000008892	3962.33	-0.0106743	0.0270042	0.531754	0.938512	protein_coding	Vdac3
1202	ENSMUSG00000008932	23.9101	-0.000650091	0.0310131	0.777813	0.975739	protein_coding	Slc1a7
1203	ENSMUSG00000008958	1760.77	-0.0281738	0.0402398	0.0980108	0.71769	protein_coding	Vps72
1204	ENSMUSG00000008976	1781.35	-0.0356706	0.0390338	0.0755569	0.672874	protein_coding	Gabpa
1205	ENSMUSG00000008999	1369.24	0.00193441	0.0308016	0.6239	0.953075	protein_coding	Bmp7
1206	ENSMUSG00000009013	5477.19	0.0142804	0.0342443	0.136659	0.775701	protein_coding	Dynll1
1207	ENSMUSG00000009030	1560.97	-0.000548999	0.0268427	0.964301	0.996817	protein_coding	Pdcl
1208	ENSMUSG00000009035	1976.73	0.00943202	0.0316069	0.325256	0.890091	protein_coding	Tmem184b
1209	ENSMUSG00000009047	0	NA	NA	NA	NA	protein_coding	Gm5965
1210	ENSMUSG00000009070	0	NA	NA	NA	NA	protein_coding	Rsph14
1211	ENSMUSG00000009073	3270.94	-0.00573796	0.0287096	0.629542	0.955156	protein_coding	Nf2
1212	ENSMUSG00000009075	0.061445	8.08e-05	0.0310857	0.86354	NA	protein_coding	Cabp7
1213	ENSMUSG00000009076	359.145	0.00151303	0.0293395	0.877581	0.98904	protein_coding	Zmat5
1214	ENSMUSG00000009079	6358.21	-0.040582	0.0664232	0.0187471	0.402914	protein_coding	Ewsr1
1215	ENSMUSG00000009090	2590.13	-0.00156011	0.0300317	0.836234	0.984387	protein_coding	Ap1b1
1216	ENSMUSG00000009092	42.6273	-0.00197928	0.0311124	0.337485	0.892723	protein_coding	Derl3
1217	ENSMUSG00000009093	0.154196	-7.46e-05	0.0310852	0.907016	NA	protein_coding	Gstt4
1218	ENSMUSG00000009097	62.8288	-0.00256276	0.0311903	0.172905	0.801918	protein_coding	Tbx1
1219	ENSMUSG00000009108	14.3265	-0.00075448	0.0310402	0.659938	0.95783	protein_coding	Gnat2
1220	ENSMUSG00000009112	1980.57	-0.0211389	0.0307218	0.257978	0.856206	protein_coding	Bcl2l13
1221	ENSMUSG00000009114	0.0591573	5.73e-05	0.0310857	0.920581	NA	protein_coding	2610028H24Rik
1222	ENSMUSG00000009115	0.348382	-2.49e-06	0.0310851	0.833831	NA	protein_coding	Spatc1l
1223	ENSMUSG00000009145	427.283	0.00889618	0.0322265	0.170009	0.799538	protein_coding	Dqx1
1224	ENSMUSG00000009185	140.082	0.00339978	0.0312073	0.271559	0.862287	protein_coding	Ccl8
1225	ENSMUSG00000009207	639.147	0.002783	0.0304072	0.690342	0.962566	protein_coding	Lnpk
1226	ENSMUSG00000009210	5.55656	-0.00206734	0.0311413	0.198811	0.821571	protein_coding	Prr29
1227	ENSMUSG00000009214	0.066054	-0.000182261	0.0310861	0.850114	NA	protein_coding	Mymk
1228	ENSMUSG00000009216	1.16917	-0.000530725	0.0310837	0.479505	NA	protein_coding	Fam163b
1229	ENSMUSG00000009246	24.8039	0.00173234	0.0311335	0.170389	0.799538	protein_coding	Trpm5
1230	ENSMUSG00000009248	995.994	-0.00646668	0.0311489	0.376285	0.903621	protein_coding	Ascl2
1231	ENSMUSG00000009281	294.147	0.0109993	0.0337909	0.00774333	0.264402	protein_coding	Rarres2
1232	ENSMUSG00000009291	3306.5	0.00521864	0.0308337	0.466098	0.931609	protein_coding	Pttg1ip
1233	ENSMUSG00000009292	99.4185	7.09e-05	0.0308939	0.986148	0.998409	protein_coding	Trpm2
1234	ENSMUSG00000009293	1624.45	0.0114527	0.0321396	0.241874	0.840726	protein_coding	Ube2g2
1235	ENSMUSG00000009350	1.26738	-9.85e-05	0.0310719	0.913286	NA	protein_coding	Mpo
1236	ENSMUSG00000009356	525.115	0.000999456	0.0310374	0.627882	0.954713	protein_coding	Lpo
1237	ENSMUSG00000009376	2543.34	0.0137235	0.0324915	0.248838	0.84698	protein_coding	Met
1238	ENSMUSG00000009378	285.845	-0.00706661	0.0317889	0.180139	0.805886	protein_coding	Slc16a12
1239	ENSMUSG00000009394	48.8545	-0.000918235	0.0310008	0.714479	0.966854	protein_coding	Syn2
1240	ENSMUSG00000009406	338.92	0.00847858	0.0315384	0.305777	0.87914	protein_coding	Elk1
1241	ENSMUSG00000009418	1552.55	7.29e-05	0.0303352	0.989695	0.99844	protein_coding	Nav1
1242	ENSMUSG00000009470	6940.25	-0.0048362	0.0298459	0.612144	0.949476	protein_coding	Tnpo1
1243	ENSMUSG00000009471	0	NA	NA	NA	NA	protein_coding	Myod1
1244	ENSMUSG00000009487	1.07001	0.000238431	0.0310764	0.767345	NA	protein_coding	Otog
1245	ENSMUSG00000009535	1369.83	-0.0256437	0.0415813	0.0575264	0.625503	protein_coding	Rnmt
1246	ENSMUSG00000009545	2804.61	-0.0067763	0.0317316	0.181258	0.807285	protein_coding	Kcnq1
1247	ENSMUSG00000009549	1791.38	0.00575627	0.0304709	0.535945	0.938512	protein_coding	Srp14
1248	ENSMUSG00000009551	0.132108	-0.000223986	0.0310866	0.713594	NA	protein_coding	6330409D20Rik
1249	ENSMUSG00000009555	2386.82	-0.0822487	0.0491598	0.0067578	0.249178	protein_coding	Cdk9
1250	ENSMUSG00000009563	1321.87	-0.00454501	0.0283257	0.712218	0.966854	protein_coding	Tor2a
1251	ENSMUSG00000009566	633.094	-0.00272201	0.0301007	0.735345	0.970665	protein_coding	Fpgs
1252	ENSMUSG00000009569	1857.28	0.00637266	0.0293516	0.531999	0.938512	protein_coding	Mrtfb
1253	ENSMUSG00000009575	4002.73	-0.0237586	0.0408812	0.0853219	0.697987	protein_coding	Cbx5
1254	ENSMUSG00000009580	0	NA	NA	NA	NA	protein_coding	Odam
1255	ENSMUSG00000009585	4330.73	-0.00251017	0.0298667	0.766284	0.974551	protein_coding	Apobec3
24739	ENSMUSG00000082292	217.279	1.91863	0.505283	2.53e-06	0.00135556	processed_pseudogene	Gm12250
1257	ENSMUSG00000009596	0.066054	-0.000182261	0.0310861	0.850114	NA	protein_coding	Taf7l
1258	ENSMUSG00000009614	192.754	-0.0145069	0.0354458	0.0329207	0.515923	protein_coding	Sardh
1259	ENSMUSG00000009621	404.728	-0.00196073	0.0307766	0.683095	0.960128	protein_coding	Vav2
1260	ENSMUSG00000009628	810.485	0.000126687	0.030888	0.98228	0.998409	protein_coding	Tex15
1261	ENSMUSG00000009630	5772.83	-0.00619843	0.0312511	0.377518	0.903621	protein_coding	Ppp2cb
1262	ENSMUSG00000009633	154.227	-0.0016125	0.0310266	0.551086	0.939797	protein_coding	G0s2
1263	ENSMUSG00000009640	482.69	-0.0221818	0.0359873	0.107163	0.734752	protein_coding	Dmap1
1264	ENSMUSG00000009646	14.8351	0.000168275	0.0310383	0.923822	0.99285	protein_coding	Pla2g12b
1265	ENSMUSG00000009647	2240.24	0.00284978	0.0307023	0.578518	0.944544	protein_coding	Mcu
1266	ENSMUSG00000009654	5.22741	-0.000283413	0.0310363	0.866311	0.987819	protein_coding	Oit3
14695	ENSMUSG00000050014	103.927	1.77191	0.644118	0.000125107	0.0207831	protein_coding	Apol10b
1268	ENSMUSG00000009681	1778.72	0.0206932	0.0385622	0.0772952	0.677176	protein_coding	Bcr
1269	ENSMUSG00000009687	637.412	0.00268005	0.0306375	0.662298	0.958475	protein_coding	Fxyd5
1270	ENSMUSG00000009731	25.5117	0.00299951	0.0310549	0.458988	0.930143	protein_coding	Kcnd1
1271	ENSMUSG00000009733	266.929	0.00920538	0.0323105	0.174585	0.802299	protein_coding	Tfcp2
1272	ENSMUSG00000009734	0.430037	-0.000312599	0.0310852	0.647933	NA	protein_coding	Pou6f2
1273	ENSMUSG00000009739	414.964	-0.00390023	0.0310624	0.407339	0.919717	protein_coding	Pou6f1
1274	ENSMUSG00000009741	2375.53	-0.00243998	0.027051	0.855537	0.987033	protein_coding	Ubp1
1275	ENSMUSG00000009772	842.722	0.00419462	0.0305938	0.5552	0.939797	protein_coding	Nuak2
1276	ENSMUSG00000009828	2134.75	0.0082923	0.0320031	0.188118	0.81387	protein_coding	Cilk1
1277	ENSMUSG00000009863	2914.37	0.00368256	0.029467	0.699458	0.964841	protein_coding	Sdhb
1278	ENSMUSG00000009876	14.7386	-0.00249752	0.0310771	0.417579	0.920614	protein_coding	Cox4i2
1279	ENSMUSG00000009894	637.267	-3.84e-05	0.0305367	0.989634	0.99844	protein_coding	Snap47
1280	ENSMUSG00000009900	0	NA	NA	NA	NA	protein_coding	Wnt3a
1281	ENSMUSG00000009905	1045.12	-0.00480659	0.029527	0.639315	0.956542	protein_coding	Kdsr
1282	ENSMUSG00000009907	4379.64	-0.0101771	0.0285831	0.483014	0.934258	protein_coding	Vps4b
1283	ENSMUSG00000009927	8374.71	-0.0422452	0.0529128	0.0402502	0.551856	protein_coding	Rps25
1284	ENSMUSG00000009941	1.08877	-0.000347124	0.0310802	0.617917	NA	protein_coding	Nxf2
1285	ENSMUSG00000009995	1003.62	0.00228313	0.0294281	0.735802	0.970665	protein_coding	Taz
1286	ENSMUSG00000010021	25.8447	-0.000912761	0.0310473	0.638948	0.956542	protein_coding	Kif19a
1287	ENSMUSG00000010025	2494.69	-0.000279698	0.0290683	0.785052	0.976052	protein_coding	Aldh3a2
1288	ENSMUSG00000010044	1.42534	0.00104507	0.0311024	0.220878	NA	protein_coding	Zmynd10
1289	ENSMUSG00000010045	1146.09	0.0137233	0.033401	0.193329	0.818907	protein_coding	Tmem115
1290	ENSMUSG00000010047	1942.64	-0.0112773	0.0322294	0.359434	0.898905	protein_coding	Hyal2
1291	ENSMUSG00000010048	1612.53	-0.00900629	0.0316932	0.303442	0.877279	protein_coding	Ifrd2
1292	ENSMUSG00000010051	191.306	0.00291957	0.0309052	0.531464	0.938512	protein_coding	Hyal1
1293	ENSMUSG00000010054	669.51	0.00622083	0.0307418	0.452623	0.928453	protein_coding	Tusc2
1294	ENSMUSG00000010057	293.028	0.00610015	0.0306279	0.484821	0.934258	protein_coding	Nprl2
1295	ENSMUSG00000010064	6.26299	-0.000698561	0.0310471	0.768871	0.975228	protein_coding	Slc38a3
1296	ENSMUSG00000010066	33.9707	0.00201625	0.0311374	0.221991	0.833499	protein_coding	Cacna2d2
1297	ENSMUSG00000010067	1095.77	0.00249543	0.0296377	0.777401	0.975739	protein_coding	Rassf1
13568	ENSMUSG00000045868	748.456	1.76819	0.433526	2.14e-06	0.00123067	protein_coding	Gvin1
1299	ENSMUSG00000010086	2.10025	0.000611549	0.031086	0.412812	NA	protein_coding	Rnf112
1300	ENSMUSG00000010095	2425.13	-0.0022512	0.0300632	0.766869	0.974551	protein_coding	Slc3a2
1301	ENSMUSG00000010097	3335.19	0.000382511	0.0289717	0.952233	0.996142	protein_coding	Nxf1
1302	ENSMUSG00000010110	1518.88	0.0306389	0.0455627	0.0608803	0.633969	protein_coding	Stx5a
1303	ENSMUSG00000010122	0.656148	0.000162607	0.0310837	0.601984	NA	protein_coding	Slc47a1
1304	ENSMUSG00000010136	0.141361	0.000109457	0.0310859	0.757629	NA	protein_coding	Pifo
1305	ENSMUSG00000010142	55.6531	-0.00572876	0.0317391	0.0514801	0.599396	protein_coding	Tnfrsf13b
1306	ENSMUSG00000010154	1265.03	0.11129	0.178662	0.00870957	0.27918	protein_coding	Spire2
1307	ENSMUSG00000010175	8264.77	0.00258589	0.0309284	0.554333	0.939797	protein_coding	Prox1
1308	ENSMUSG00000010205	3049.5	-0.0487997	0.0627241	0.0321637	0.510724	protein_coding	Raver1
1309	ENSMUSG00000010277	9777.79	0.012351	0.026707	0.412969	0.920047	protein_coding	2610507B11Rik
1310	ENSMUSG00000010290	781.735	0.0115235	0.0314151	0.261842	0.858324	protein_coding	AI597479
1311	ENSMUSG00000010307	297.98	-0.00871587	0.0323218	0.138075	0.776455	protein_coding	Tmem86a
1312	ENSMUSG00000010311	5.06236	0.00268684	0.0312522	0.000728349	0.0688404	protein_coding	Optc
1313	ENSMUSG00000010342	22.7277	-0.00059196	0.0309488	0.841325	0.985176	protein_coding	Tex14
20804	ENSMUSG00000074151	594.157	1.74393	0.514586	1.04e-05	0.00370233	protein_coding	Nlrc5
1315	ENSMUSG00000010362	176.934	0.000249931	0.0307308	0.955148	0.996142	protein_coding	Rdm1
1316	ENSMUSG00000010376	2464.4	-0.00494125	0.0265763	0.83699	0.984438	protein_coding	Nedd8
1317	ENSMUSG00000010392	1526.76	0.0134548	0.0315842	0.253629	0.852335	protein_coding	Gosr1
1318	ENSMUSG00000010406	1160.76	0.00402673	0.0291268	0.710677	0.966854	protein_coding	Mrpl52
1319	ENSMUSG00000010435	1.86372	-0.00164148	0.0311304	0.151341	NA	protein_coding	Spaca7
1320	ENSMUSG00000010453	1872.42	0.00473599	0.0290208	0.676229	0.959712	protein_coding	Kansl3
1321	ENSMUSG00000010461	24.8093	0.000337924	0.0309394	0.907501	0.991288	protein_coding	Eya4
1322	ENSMUSG00000010476	31.4881	-0.00384979	0.0310884	0.404499	0.918522	protein_coding	Ebf3
1323	ENSMUSG00000010492	2.15257	0.000638606	0.0310844	0.460254	NA	lncRNA	Uckl1os
1324	ENSMUSG00000010505	17.0244	0.00489713	0.0315842	0.0296877	0.496781	protein_coding	Myt1
1325	ENSMUSG00000010517	1567.83	0.00502781	0.0281408	0.68649	0.960848	protein_coding	Faf1
1326	ENSMUSG00000010529	6.00356	0.000576488	0.0310304	0.77902	0.975739	protein_coding	Gm266
1327	ENSMUSG00000010538	18.2446	-0.00156882	0.0309832	0.614748	0.949752	protein_coding	Tsacc
1328	ENSMUSG00000010554	1041.49	0.0068698	0.0310857	0.393037	0.911546	protein_coding	Mettl16
1329	ENSMUSG00000010592	2.27547	0.00235957	0.0311926	0.0762606	NA	protein_coding	Dazl
22692	ENSMUSG00000078853	1956.8	1.71525	0.61098	0.000101788	0.0181595	protein_coding	Igtp
1331	ENSMUSG00000010607	354.536	-0.00502132	0.030656	0.505217	0.936332	protein_coding	Pigyl
1332	ENSMUSG00000010608	3870.04	-0.0114491	0.0308967	0.340869	0.893388	protein_coding	Rbm25
1333	ENSMUSG00000010609	355.538	0.014201	0.0339769	0.146981	0.78192	protein_coding	Psen2
1334	ENSMUSG00000010651	10.1362	-0.000488027	0.031038	0.791346	0.976288	protein_coding	Acaa1b
1335	ENSMUSG00000010660	315.576	0.00152184	0.0309159	0.681942	0.960128	protein_coding	Plcd1
1336	ENSMUSG00000010663	3797.87	-0.00986988	0.032655	0.132353	0.772746	protein_coding	Fads1
1337	ENSMUSG00000010721	390.497	0.00882232	0.0308575	0.385114	0.907072	protein_coding	Lmbr1
1338	ENSMUSG00000010751	280.852	0.00166349	0.0309071	0.683093	0.960128	protein_coding	Tnfrsf22
1339	ENSMUSG00000010755	1381.7	0.00632076	0.030563	0.507348	0.936916	protein_coding	Cars
1340	ENSMUSG00000010760	220.51	-0.00586724	0.0316421	0.157748	0.792858	protein_coding	Phlda2
1341	ENSMUSG00000010796	1.76765	-0.00153454	0.0311284	0.110832	NA	protein_coding	Asz1
1342	ENSMUSG00000010797	12.1639	0.0014369	0.0310791	0.442485	0.926478	protein_coding	Wnt2
1343	ENSMUSG00000010803	0.155743	-5.79e-05	0.0310851	0.907016	NA	protein_coding	Gabra1
1344	ENSMUSG00000010825	2.40683	-0.000406194	0.0310613	0.760908	NA	protein_coding	Grid2ip
1345	ENSMUSG00000010830	363.522	0.00662562	0.0316693	0.204712	0.824157	protein_coding	Kdelr3
1346	ENSMUSG00000010841	0	NA	NA	NA	NA	protein_coding	Cfap97d1
1347	ENSMUSG00000010911	234.378	-0.020205	0.0392942	0.101683	0.726423	protein_coding	Apip
1348	ENSMUSG00000010914	758.311	-0.0378063	0.0514551	0.0462584	0.57993	protein_coding	Pdhx
1349	ENSMUSG00000010936	1125.07	-0.0108321	0.0308488	0.342891	0.893936	protein_coding	Vac14
1350	ENSMUSG00000011008	258.56	0.00161914	0.0310284	0.527397	0.937317	protein_coding	Mcoln2
1351	ENSMUSG00000011034	1920.44	-0.000893552	0.0307446	0.900442	0.991161	protein_coding	Slc5a1
1352	ENSMUSG00000011052	0	NA	NA	NA	NA	NA	NA
1353	ENSMUSG00000011096	2062.3	0.0261693	0.0332746	0.141369	0.776455	protein_coding	Akt1s1
1354	ENSMUSG00000011114	3070.75	0.0157033	0.0347429	0.126807	0.767226	protein_coding	Tbrg1
1355	ENSMUSG00000011118	0.0800301	6.23e-05	0.0310857	0.920581	NA	protein_coding	Panx3
1356	ENSMUSG00000011148	156.019	0.00152137	0.0309031	0.706783	0.9656	protein_coding	Adssl1
1357	ENSMUSG00000011154	0.0623657	-0.000113771	0.0310858	0.907014	NA	protein_coding	Cfap161
1358	ENSMUSG00000011158	947.217	-0.044799	0.0663003	0.030648	0.504008	protein_coding	Brf1
1359	ENSMUSG00000011171	35.1495	-0.000108044	0.0309749	0.98296	0.998409	protein_coding	Vipr2
1360	ENSMUSG00000011179	7194.63	0.000574605	0.0301492	0.960021	0.996142	protein_coding	Odc1
1361	ENSMUSG00000011254	448.548	-0.0200744	0.0371414	0.111536	0.743746	protein_coding	Thg1l
1362	ENSMUSG00000011256	883.466	-0.00290392	0.0308122	0.57357	0.943503	protein_coding	Adam19
1363	ENSMUSG00000011257	5052.34	-0.0114954	0.0319948	0.212898	0.827159	protein_coding	Pabpc4
1364	ENSMUSG00000011263	52.9426	-0.000772225	0.0308409	0.884098	0.989181	protein_coding	Exoc3l2
1365	ENSMUSG00000011267	36.8011	0.00234767	0.0310193	0.467656	0.931966	protein_coding	Zfp296
1366	ENSMUSG00000011305	67.0249	-0.00946634	0.032818	0.0622141	0.640341	protein_coding	Plin5
1367	ENSMUSG00000011306	942.044	-0.00728333	0.0299631	0.483507	0.934258	protein_coding	Sugp1
1368	ENSMUSG00000011349	0	NA	NA	NA	NA	protein_coding	Dmrtc2
1369	ENSMUSG00000011350	0.396558	0.000226295	0.0310845	0.69206	NA	lncRNA	Gm5893
1370	ENSMUSG00000011382	42.8538	-0.000132649	0.0309085	0.968824	0.997774	protein_coding	Dhdh
1371	ENSMUSG00000011427	467.677	0.0191815	0.0362851	0.178479	0.804629	protein_coding	Zfp790
1372	ENSMUSG00000011463	1.38309	1.92e-05	0.0310768	0.979825	NA	protein_coding	Cpb1
1373	ENSMUSG00000011486	0.061445	8.08e-05	0.0310857	0.86354	NA	protein_coding	Slc25a41
1374	ENSMUSG00000011589	6.73024	0.00154713	0.031092	0.398868	0.914032	protein_coding	Fsd1
1375	ENSMUSG00000011632	0.783563	5.57e-05	0.031082	0.99094	NA	protein_coding	Pinlyp
1376	ENSMUSG00000011658	240.413	-0.01407	0.0343199	0.118307	0.754674	protein_coding	Fuz
1377	ENSMUSG00000011751	30.5358	-0.0030085	0.0309395	0.507686	0.936916	protein_coding	Sptbn4
1378	ENSMUSG00000011752	11155.8	-0.000505079	0.0297062	0.574635	0.94392	protein_coding	Pgam1
1379	ENSMUSG00000011831	1502.3	0.0156856	0.0309485	0.286514	0.869466	protein_coding	Evi5
1380	ENSMUSG00000011832	399.748	-0.000349813	0.0297762	0.971933	0.997774	protein_coding	Evi5l
1381	ENSMUSG00000011837	648.977	-0.00749474	0.0307812	0.415849	0.920614	protein_coding	Snapc2
1382	ENSMUSG00000011877	2680.63	-0.00910092	0.0278122	0.510761	0.936916	protein_coding	Git1
1383	ENSMUSG00000011884	1976.93	0.0174196	0.035096	0.144514	0.77841	protein_coding	Gltp
1384	ENSMUSG00000011958	1367.45	0.00979198	0.0321392	0.238501	0.838824	protein_coding	Bnip2
1385	ENSMUSG00000011960	1726.75	0.0178224	0.0355419	0.131959	0.772746	protein_coding	Ccnt1
1386	ENSMUSG00000012017	487.225	-0.00645108	0.0313283	0.33107	0.892449	protein_coding	Scarf2
1387	ENSMUSG00000012042	0.322985	8.79e-05	0.0310852	0.863539	NA	protein_coding	4930579F01Rik
1388	ENSMUSG00000012076	429.366	-0.00721919	0.030745	0.434744	0.924107	protein_coding	Brms1l
1389	ENSMUSG00000012114	1834.68	-0.0021353	0.0285768	0.853982	0.986573	protein_coding	Med15
1390	ENSMUSG00000012117	1298.71	0.0112116	0.0302657	0.365681	0.901921	protein_coding	Dhdds
1391	ENSMUSG00000012123	600.254	-1.16e-05	0.0306861	0.995888	0.999188	protein_coding	Crybg2
1392	ENSMUSG00000012126	28.3866	0.00108313	0.0309266	0.750709	0.972334	protein_coding	Ubxn11
1393	ENSMUSG00000012187	1.26183	0.00129836	0.0311159	0.111796	NA	protein_coding	Mogat1
1394	ENSMUSG00000012211	0.458321	-0.000109444	0.0310839	0.96222	NA	protein_coding	Tex22
1395	ENSMUSG00000012282	0	NA	NA	NA	NA	protein_coding	Wnt8a
1396	ENSMUSG00000012296	854.608	-0.0042432	0.0296938	0.935666	0.994866	protein_coding	Tjap1
1397	ENSMUSG00000012350	10112.7	-0.014744	0.0313065	0.282968	0.868663	protein_coding	Ehf
1398	ENSMUSG00000012396	0.27381	0.000145547	0.0310851	0.781157	NA	protein_coding	Nanog
1399	ENSMUSG00000012405	18983.3	-0.074865	0.0768738	0.0218324	0.42937	protein_coding	Rpl15
1400	ENSMUSG00000012422	1762.71	0.0266751	0.0313957	0.149791	0.784518	protein_coding	Tmem167
1401	ENSMUSG00000012428	2206.37	-0.00212729	0.0309458	0.535989	0.938512	protein_coding	Steap4
1402	ENSMUSG00000012429	513.014	-0.0144905	0.0335388	0.181548	0.807294	protein_coding	Mplkip
1403	ENSMUSG00000012443	1825.15	-0.0123913	0.0330593	0.18647	0.812456	protein_coding	Kif11
1404	ENSMUSG00000012483	737.368	-0.0229172	0.039519	0.0952964	0.712544	protein_coding	Rpa3
6593	ENSMUSG00000028270	3667.44	1.70712	0.597435	5.38e-05	0.011068	protein_coding	Gbp2
1406	ENSMUSG00000012520	3.1628	0.00058257	0.0310937	0.0251316	0.454036	protein_coding	Phox2b
1407	ENSMUSG00000012535	2961.49	-0.0138101	0.0267915	0.394669	0.912804	protein_coding	Tnpo3
1408	ENSMUSG00000012609	791.757	-0.0010477	0.0306804	0.799712	0.978459	protein_coding	Ttll5
1409	ENSMUSG00000012640	409.668	-0.0144669	0.0323545	0.238059	0.838824	protein_coding	Zfp715
1410	ENSMUSG00000012705	3.76368	0.000231923	0.0310854	NA	NA	protein_coding	Retn
1411	ENSMUSG00000012777	0	NA	NA	NA	NA	protein_coding	Acp4
1412	ENSMUSG00000012819	2.07266	-0.000384731	0.0310659	0.751707	NA	protein_coding	Cdh23
1413	ENSMUSG00000012848	17359.6	-0.0149025	0.0313961	0.136574	0.775701	protein_coding	Rps5
1414	ENSMUSG00000012889	102.08	-0.000638226	0.0309519	0.831439	0.983314	protein_coding	Podnl1
1415	ENSMUSG00000013033	691.488	0.00250929	0.0301685	0.746282	0.971669	protein_coding	Adgrl1
1416	ENSMUSG00000013076	1221.27	-0.00222494	0.0309401	0.586868	0.945095	protein_coding	Amotl1
1417	ENSMUSG00000013083	3.13336	-0.000670088	0.0310662	0.621063	0.951528	protein_coding	2200002J24Rik
1418	ENSMUSG00000013089	2224.74	0.00365232	0.031201	0.315133	0.883928	protein_coding	Etv5
1419	ENSMUSG00000013091	29.3404	-0.0040481	0.0313859	0.103878	0.730663	protein_coding	Tmem190
1420	ENSMUSG00000013150	524.221	-0.00264381	0.0296875	0.77687	0.975714	protein_coding	Gfod2
1421	ENSMUSG00000013155	190.363	-0.0159059	0.0358464	0.0655646	0.653406	protein_coding	Enkd1
1422	ENSMUSG00000013158	0.121932	-4.44e-05	0.0310854	0.964398	NA	protein_coding	4933405L10Rik
1423	ENSMUSG00000013160	1735.1	0.00631865	0.0314233	0.274457	0.863612	protein_coding	Atp6v0d1
1424	ENSMUSG00000013236	2149.22	-0.00526932	0.031243	0.394974	0.912804	protein_coding	Ptprs
1425	ENSMUSG00000013275	2922.21	-0.00222689	0.0306518	0.703042	0.965067	protein_coding	Slc41a1
1426	ENSMUSG00000013338	596.075	0.00156834	0.0310307	0.550917	0.939797	protein_coding	Fer1l4
1427	ENSMUSG00000013353	0.301634	0.000256022	0.0310866	0.63311	NA	protein_coding	4931406B18Rik
1428	ENSMUSG00000013367	15.515	0.00166995	0.0310366	0.532545	0.938512	protein_coding	Iglon5
1429	ENSMUSG00000013415	14.2777	-0.000343865	0.0310046	0.881056	0.989181	protein_coding	Igf2bp1
1430	ENSMUSG00000013418	1245.34	0.000195442	0.0310547	0.906594	0.991288	protein_coding	B4galnt2
1431	ENSMUSG00000013419	258.935	0.00477302	0.0311064	0.400018	0.914815	protein_coding	Zfp651
1432	ENSMUSG00000013465	2186.15	0.0210677	0.0327979	0.190793	0.814707	protein_coding	Nelfb
1433	ENSMUSG00000013483	1092.66	-0.00435303	0.0308338	0.484786	0.934258	protein_coding	Card14
1434	ENSMUSG00000013495	311.52	0.00427104	0.0308991	0.475429	0.934224	protein_coding	Tmem175
1435	ENSMUSG00000013523	927.633	0.00119022	0.0310281	0.600878	0.946999	protein_coding	Bcas1
1436	ENSMUSG00000013539	479.722	0.00120586	0.0302081	0.738614	0.971423	protein_coding	Tango2
1437	ENSMUSG00000013562	0.803943	-0.000495279	0.0310856	0.369342	NA	lncRNA	4833413E03Rik
1438	ENSMUSG00000013584	48.3223	0.00100284	0.0310459	0.622629	0.952442	protein_coding	Aldh1a2
1439	ENSMUSG00000013593	6507.34	-0.00818251	0.0256321	0.592345	0.946344	protein_coding	Ndufs2
1440	ENSMUSG00000013611	0.062775	-0.000114323	0.0310858	0.907014	NA	protein_coding	Snx31
1441	ENSMUSG00000013622	763.262	-0.00281001	0.0307139	0.628679	0.954852	protein_coding	Atraid
1442	ENSMUSG00000013629	1830.07	-0.000524431	0.0306167	0.912216	0.991288	protein_coding	Cad
1443	ENSMUSG00000013643	89713.8	0.00308496	0.0311487	0.315988	0.883928	protein_coding	Lypd8
1444	ENSMUSG00000013646	1340.76	0.00603946	0.0302994	0.621349	0.951686	protein_coding	Sh3bp5l
1445	ENSMUSG00000013653	463.14	0.00142193	0.0311175	0.181219	0.807285	protein_coding	1810065E05Rik
1446	ENSMUSG00000013662	2873.89	0.0075937	0.0278722	0.587553	0.945095	protein_coding	Atad1
1447	ENSMUSG00000013663	4247.47	0.00596914	0.0293799	0.684032	0.960545	protein_coding	Pten
1448	ENSMUSG00000013668	0	NA	NA	NA	NA	protein_coding	4933402N03Rik
1449	ENSMUSG00000013698	3176.66	0.00394535	0.0310639	0.427651	0.921792	protein_coding	Pea15a
1450	ENSMUSG00000013701	3257.28	-0.00580939	0.0285112	0.523226	0.936916	protein_coding	Timm23
1451	ENSMUSG00000013707	72.9236	0.0033577	0.0310958	0.395021	0.912804	protein_coding	Tnfaip8l2
1452	ENSMUSG00000013736	1170.44	-0.0118758	0.0311972	0.325207	0.890091	protein_coding	Trnt1
1453	ENSMUSG00000013766	369.683	-0.00114922	0.0306055	0.831079	0.98312	protein_coding	Ly6g6e
1454	ENSMUSG00000013787	5543.86	0.00148595	0.0275469	0.948407	0.996005	protein_coding	Ehmt2
1455	ENSMUSG00000013822	1284.95	0.00027359	0.0272305	0.984048	0.998409	protein_coding	Elof1
1456	ENSMUSG00000013833	1195.86	-0.0244479	0.0431625	0.0696789	0.661123	protein_coding	Med16
1457	ENSMUSG00000013846	806.537	0.00218075	0.0309369	0.629733	0.955221	protein_coding	St3gal1
1458	ENSMUSG00000013858	2733.69	-0.000431855	0.0268652	0.86147	0.987289	protein_coding	Tmem259
1459	ENSMUSG00000013878	754.596	0.013727	0.03141	0.290306	0.871012	protein_coding	Rnf170
1460	ENSMUSG00000013921	113.627	0.00433721	0.0311728	0.343046	0.893936	protein_coding	Clip3
1461	ENSMUSG00000013928	0.766687	0.000453657	0.031088	0.295783	NA	protein_coding	1700020L13Rik
1462	ENSMUSG00000013936	0.45613	-0.000333241	0.0310863	0.543045	NA	protein_coding	Myl2
1463	ENSMUSG00000013973	1266.27	0.0376494	0.0499756	0.0447659	0.575133	protein_coding	Dedd
1464	ENSMUSG00000013974	67.9541	0.000106573	0.0309558	0.973344	0.997774	protein_coding	Mcemp1
1465	ENSMUSG00000013997	920.315	0.00664827	0.031234	0.362244	0.899474	protein_coding	Nit1
1466	ENSMUSG00000014030	6.37447	-0.000684693	0.0310923	0.0451819	0.576477	protein_coding	Pax5
1467	ENSMUSG00000014039	529.57	-0.00354458	0.0302684	0.655717	0.956609	protein_coding	Prdm15
1468	ENSMUSG00000014074	1307.01	-0.00932993	0.030466	0.409466	0.919819	protein_coding	Rnf168
1469	ENSMUSG00000014075	102.763	0.00513347	0.0309817	0.430943	0.922695	protein_coding	Dynlt2b
1470	ENSMUSG00000014077	6595.45	0.00425965	0.0298106	0.654231	0.956609	protein_coding	Chp1
1471	ENSMUSG00000014104	0.061445	8.08e-05	0.0310857	0.86354	NA	protein_coding	Sval2
1472	ENSMUSG00000014158	64.0196	0.000187169	0.0309101	0.95359	0.996142	protein_coding	Trpv4
1473	ENSMUSG00000014164	22.9511	-0.000899035	0.030947	0.771643	0.975228	protein_coding	Klhl3
1474	ENSMUSG00000014177	1182.27	0.000320699	0.0305494	0.957315	0.996142	protein_coding	Tvp23b
1475	ENSMUSG00000014195	4462.37	-0.00211748	0.0301355	0.793449	0.977345	protein_coding	Dnajc7
1476	ENSMUSG00000014198	0.774	0.000665229	0.03109	0.294259	NA	protein_coding	Zfp385c
1477	ENSMUSG00000014226	2848.53	0.00641547	0.0314251	0.291455	0.871012	protein_coding	Cacybp
1478	ENSMUSG00000014232	385.408	0.00202402	0.0296237	0.800179	0.978588	protein_coding	Cluap1
1479	ENSMUSG00000014243	98.4014	-0.000597849	0.0306225	0.92361	0.99285	protein_coding	Zswim7
1480	ENSMUSG00000014245	177.504	0.00104608	0.0296841	0.907482	0.991288	protein_coding	Pigl
1481	ENSMUSG00000014294	1351.37	-0.00471424	0.0305733	0.532084	0.938512	protein_coding	Ndufa2
1482	ENSMUSG00000014301	377.565	0.000988864	0.0293472	0.94477	0.99546	protein_coding	Pam16
1483	ENSMUSG00000014303	382.362	-0.00172197	0.0308605	0.698954	0.964523	protein_coding	Glis2
1484	ENSMUSG00000014313	4371	0.00414134	0.0301027	0.646285	0.956609	protein_coding	Cox6c
1485	ENSMUSG00000014329	495.968	-0.00274759	0.0304693	0.68859	0.961708	protein_coding	Bicc1
1486	ENSMUSG00000014349	4466.72	-0.00727833	0.0285546	0.589184	0.945242	protein_coding	Ube2z
1487	ENSMUSG00000014351	0	NA	NA	NA	NA	protein_coding	Gip
1488	ENSMUSG00000014353	1577.3	0.00803192	0.0306601	0.353668	0.897183	protein_coding	Tmem87b
1489	ENSMUSG00000014355	3382.29	-0.00472132	0.0293198	0.632698	0.955881	protein_coding	Anapc1
1490	ENSMUSG00000014361	228.476	0.00243621	0.0311156	0.360682	0.899135	protein_coding	Mertk
1491	ENSMUSG00000014402	2582.12	-0.0156127	0.030597	0.277743	0.865624	protein_coding	Tsg101
1492	ENSMUSG00000014418	779.701	0.00707974	0.0318126	0.164609	0.79856	protein_coding	Hps5
1493	ENSMUSG00000014426	1282.49	0.0083788	0.0285589	0.463579	0.930982	protein_coding	Map3k4
1494	ENSMUSG00000014444	2779.32	-0.00040847	0.0305072	0.885514	0.989181	protein_coding	Piezo1
1495	ENSMUSG00000014453	17.4395	0.00111866	0.0310377	0.61427	0.949667	protein_coding	Blk
1496	ENSMUSG00000014470	605.367	0.000303793	0.0289691	0.815343	0.9808	protein_coding	Rnf166
1497	ENSMUSG00000014496	1558.04	-0.00759777	0.0315123	0.290928	0.871012	protein_coding	Ankrd28
1498	ENSMUSG00000014498	2855.2	0.00416693	0.0291262	0.710958	0.966854	protein_coding	Ankrd52
1499	ENSMUSG00000014503	1.26899	-0.00158226	0.0311286	0.140559	NA	protein_coding	Pkd2l2
1500	ENSMUSG00000014504	1033.39	-0.00862573	0.0322955	0.14418	0.778201	protein_coding	Srp19
1501	ENSMUSG00000014529	0	NA	NA	NA	NA	protein_coding	Tmbim7
1502	ENSMUSG00000014542	0	NA	NA	NA	NA	protein_coding	Clec4f
1503	ENSMUSG00000014543	11.2891	-0.00315313	0.0312466	0.16048	0.794339	protein_coding	Klra17
1504	ENSMUSG00000014547	192.598	0.00638657	0.0304452	0.487904	0.934258	protein_coding	Wdfy2
1505	ENSMUSG00000014550	927.81	-0.00579836	0.0273923	0.631086	0.955531	protein_coding	Rbsn
1506	ENSMUSG00000014551	878.05	-0.00741091	0.0299977	0.48291	0.934258	protein_coding	Mrps25
1507	ENSMUSG00000014554	382.311	0.00751318	0.0303053	0.465163	0.931493	protein_coding	Dguok
1508	ENSMUSG00000014592	1239.6	-0.00736852	0.0314067	0.322066	0.889017	protein_coding	Camta1
1509	ENSMUSG00000014599	1145	0.00135604	0.0308794	0.736662	0.97084	protein_coding	Csf1
1510	ENSMUSG00000014601	2359.19	-0.014954	0.0327195	0.222591	0.833499	protein_coding	Strip1
1511	ENSMUSG00000014602	479.432	0.00344803	0.0312253	0.263563	0.859638	protein_coding	Kif1a
1512	ENSMUSG00000014603	3.35208	0.000591636	0.031078	0.417021	0.920614	protein_coding	Alx3
1513	ENSMUSG00000014606	2421.91	0.013764	0.0321694	0.462552	0.930565	protein_coding	Slc25a11
1514	ENSMUSG00000014609	1.63132	-0.00198085	0.0311586	0.0954937	NA	protein_coding	Chrne
1515	ENSMUSG00000014633	324.428	0.00637717	0.0304917	0.486223	0.934258	protein_coding	Cmc2
1516	ENSMUSG00000014668	1988.81	0.0150161	0.0316802	0.278189	0.866113	protein_coding	Chfr
1517	ENSMUSG00000014686	2.34033	0.000931327	0.0310888	0.369534	NA	protein_coding	Ceacam16
1518	ENSMUSG00000014704	35.11	0.000514193	0.0308631	0.895971	0.9904	protein_coding	Hoxa2
1519	ENSMUSG00000014725	39.262	0.00180908	0.0311301	0.23297	0.836526	protein_coding	Adam28
1520	ENSMUSG00000014747	0.259872	-7.89e-05	0.0310856	0.781452	NA	protein_coding	Ankrd53
1521	ENSMUSG00000014748	2544.24	0.02328	0.0373456	0.12693	0.767226	protein_coding	Tex261
1522	ENSMUSG00000014763	1058.3	0.00753318	0.0294409	0.515676	0.936916	protein_coding	Fam120b
1523	ENSMUSG00000014767	470.918	-0.00339575	0.0289769	0.765746	0.974551	protein_coding	Tbp
1524	ENSMUSG00000014769	4283.91	-0.00307459	0.0269882	0.812162	0.980629	protein_coding	Psmb1
1525	ENSMUSG00000014771	521.128	-0.00486921	0.029711	0.603143	0.946999	protein_coding	Pdcd2
1526	ENSMUSG00000014773	199.232	2.83e-05	0.0308356	0.995471	0.999188	protein_coding	Dll1
1527	ENSMUSG00000014776	124.618	0.00915856	0.0323742	0.154165	0.787787	protein_coding	Nol3
1528	ENSMUSG00000014778	668.524	0.001392	0.0300618	0.852959	0.986379	protein_coding	Fhod1
1529	ENSMUSG00000014782	9.58724	0.00157555	0.031051	0.515331	0.936916	protein_coding	Plekhg4
1530	ENSMUSG00000014786	67.1632	0.00139101	0.0307601	0.786775	0.976052	protein_coding	Slc9a5
1531	ENSMUSG00000014791	1231.85	-0.00102473	0.0297402	0.918946	0.992791	protein_coding	Elmo3
1532	ENSMUSG00000014813	271.181	0.00191896	0.0310245	0.546332	0.939797	protein_coding	Stc1
1533	ENSMUSG00000014837	278.585	0.000608065	0.0304077	0.973159	0.997774	protein_coding	4931428F04Rik
1534	ENSMUSG00000014846	366.218	0.00363058	0.0313505	0.0868884	0.699997	protein_coding	Tppp3
1535	ENSMUSG00000014850	559.941	-0.00499199	0.0305674	0.526197	0.936916	protein_coding	Msh3
1536	ENSMUSG00000014852	3.77939	0.000207634	0.0310453	0.882332	0.989181	protein_coding	Adamts13
1537	ENSMUSG00000014856	736.703	0.017216	0.0323675	0.228863	0.83568	protein_coding	Tmem208
1538	ENSMUSG00000014859	1682.52	-0.00793458	0.0293466	0.520622	0.936916	protein_coding	E2f4
1539	ENSMUSG00000014867	8219.8	0.0393792	0.0584451	0.0437242	0.570314	protein_coding	Surf4
1540	ENSMUSG00000014873	422.99	-0.00792671	0.0311544	0.366042	0.901959	protein_coding	Surf2
1541	ENSMUSG00000014905	1138.96	0.00876054	0.0324275	0.114784	0.748517	protein_coding	Dnajb9
1542	ENSMUSG00000014907	769.09	-0.00432869	0.0301885	0.598555	0.946668	protein_coding	Naf1
1543	ENSMUSG00000014932	1968.2	-0.000927461	0.0277666	0.630775	0.955468	protein_coding	Yes1
1544	ENSMUSG00000014956	9906.04	-0.0237793	0.0291163	0.226129	0.834322	protein_coding	Ppp1cb
1545	ENSMUSG00000014959	4232.97	0.0377137	0.048525	0.0578333	0.626096	protein_coding	Gorasp2
1546	ENSMUSG00000014980	307.497	-0.00189933	0.029768	0.827709	0.982459	protein_coding	Tsen15
1547	ENSMUSG00000015001	0.464643	-0.000166344	0.0310812	0.816919	NA	protein_coding	Oc90
1548	ENSMUSG00000015002	3007.18	0.00237223	0.0265276	0.880327	0.989066	protein_coding	Efr3a
1549	ENSMUSG00000015013	542.713	0.00727213	0.0301902	0.487162	0.934258	protein_coding	Trappc2l
1550	ENSMUSG00000015016	680.469	-0.0154813	0.0347669	0.122743	0.762351	protein_coding	Acsf3
1551	ENSMUSG00000015023	1847.52	-0.0184114	0.035282	0.144292	0.778201	protein_coding	Ddx19a
1552	ENSMUSG00000015027	552.257	-0.00510351	0.0306016	0.512085	0.936916	protein_coding	Galns
1553	ENSMUSG00000015053	99.4217	0.00470177	0.0314641	0.118463	0.754674	protein_coding	Gata2
1554	ENSMUSG00000015083	13.5553	0.00140164	0.0310652	0.478379	0.934258	protein_coding	C8g
1555	ENSMUSG00000015085	216.434	0.00266801	0.0310411	0.450484	0.928453	protein_coding	Entpd2
1556	ENSMUSG00000015087	2338.07	-0.0315164	0.0346052	0.0911765	0.70537	protein_coding	Rabl6
1557	ENSMUSG00000015090	7.57493	-0.00156331	0.031099	0.358021	0.898587	protein_coding	Ptgds
1558	ENSMUSG00000015092	3654.04	0.0343849	0.0515086	0.0431152	0.568669	protein_coding	Edf1
1559	ENSMUSG00000015093	10.7797	-0.00481023	0.031592	0.00917337	0.28727	protein_coding	Clic3
1560	ENSMUSG00000015094	1855.56	0.00529249	0.0299456	0.587419	0.945095	protein_coding	Npdc1
1561	ENSMUSG00000015095	1190.07	-0.00395262	0.028585	0.733894	0.970665	protein_coding	Fbxw5
1562	ENSMUSG00000015112	608.312	-0.00434584	0.0305524	0.566977	0.941903	protein_coding	Slc25a13
1563	ENSMUSG00000015120	5419.15	-0.0193808	0.0356224	0.101415	0.725764	protein_coding	Ube2i
1564	ENSMUSG00000015126	385.124	-0.00911322	0.0313163	0.335847	0.892723	protein_coding	Tsr3
1565	ENSMUSG00000015127	339.9	0.00670039	0.0303909	0.488857	0.934749	protein_coding	Unkl
1566	ENSMUSG00000015133	2985.06	0.00266007	0.0292289	0.82397	0.981915	protein_coding	Lrrk1
1567	ENSMUSG00000015134	4256.94	-0.000206507	0.0309892	0.904435	0.991288	protein_coding	Aldh1a3
1568	ENSMUSG00000015143	9090.71	-0.00539567	0.0310307	0.416237	0.920614	protein_coding	Actn1
1569	ENSMUSG00000015149	979.469	0.0284514	0.042096	0.082153	0.691605	protein_coding	Sirt2
1570	ENSMUSG00000015165	7682.53	-0.0163746	0.0338461	0.236658	0.838653	protein_coding	Hnrnpl
1571	ENSMUSG00000015176	2584.16	-0.00214342	0.030067	0.405757	0.918842	protein_coding	Nolc1
1572	ENSMUSG00000015189	1424.53	0.00535184	0.0312962	0.288079	0.871012	protein_coding	Casd1
1573	ENSMUSG00000015202	271.185	-0.00136813	0.0305486	0.889563	0.990356	protein_coding	Cnksr3
1574	ENSMUSG00000015214	860.973	-0.00860419	0.0305191	0.422259	0.920614	protein_coding	Mtmr1
1575	ENSMUSG00000015217	3225.26	-0.0186529	0.0381824	0.0350538	0.528393	protein_coding	Hmgb3
1576	ENSMUSG00000015222	89.1772	0.00320674	0.0312754	0.100735	0.724715	protein_coding	Map2
1577	ENSMUSG00000015224	15.3114	-2.31e-05	0.0309765	0.747791	0.971669	protein_coding	Cyp2j9
1578	ENSMUSG00000015242	0	NA	NA	NA	NA	protein_coding	Nipsnap3a
1579	ENSMUSG00000015243	1847.52	0.00291437	0.0309486	0.526978	0.937027	protein_coding	Abca1
1580	ENSMUSG00000015247	1263.25	-0.00381236	0.0282253	0.754189	0.972867	protein_coding	Nipsnap3b
1581	ENSMUSG00000015289	602.28	-0.00792039	0.0304941	0.436123	0.924595	protein_coding	Lage3
1582	ENSMUSG00000015290	1283.39	0.0044284	0.0294411	0.668386	0.959137	protein_coding	Ubl4a
1583	ENSMUSG00000015291	2126.91	0.0156907	0.0342119	0.167406	0.799538	protein_coding	Gdi1
1584	ENSMUSG00000015305	1671.57	0.00982096	0.0324152	0.176351	0.803163	protein_coding	Sash1
1585	ENSMUSG00000015312	920.994	-0.00281945	0.0306674	0.641644	0.956542	protein_coding	Gadd45b
1586	ENSMUSG00000015314	18.9347	-0.00370523	0.0313063	0.150662	0.784689	protein_coding	Slamf6
1587	ENSMUSG00000015316	10.1244	0.001356	0.0310556	0.529605	0.937454	protein_coding	Slamf1
1588	ENSMUSG00000015335	600.342	0.0189537	0.0366914	0.108431	0.737759	protein_coding	Zdhhc12
1589	ENSMUSG00000015337	353.407	0.00136284	0.0298836	0.849703	0.985728	protein_coding	Endog
1590	ENSMUSG00000015340	538.611	0.00468379	0.0314445	0.151535	0.785911	protein_coding	Cybb
1591	ENSMUSG00000015341	2105.14	0.0030176	0.026825	0.830541	0.98312	protein_coding	Golga7
1592	ENSMUSG00000015342	361.68	-0.000203397	0.0308253	0.952215	0.996142	protein_coding	Xk
1593	ENSMUSG00000015354	23.7586	-0.00051648	0.0310382	0.77444	0.975568	protein_coding	Pcolce2
1594	ENSMUSG00000015355	76.1009	0.00171393	0.0309999	0.58787	0.945095	protein_coding	Cd48
1595	ENSMUSG00000015357	1153.71	0.000816335	0.0300899	0.913263	0.991288	protein_coding	Clpx
1596	ENSMUSG00000015363	2498.91	0.0174731	0.0357243	0.0737717	0.668606	protein_coding	Trabd
1597	ENSMUSG00000015365	0	NA	NA	NA	NA	protein_coding	Mov10l1
1598	ENSMUSG00000015377	98.9888	-0.00644371	0.0314618	0.281933	0.867924	protein_coding	Dennd6b
1599	ENSMUSG00000015396	100.268	0.0010836	0.0308202	0.810977	0.980455	protein_coding	Cd83
1600	ENSMUSG00000015401	0.35385	3.05e-06	0.0310851	0.830531	NA	protein_coding	Cltrn
1601	ENSMUSG00000015405	26.5953	0.000313706	0.0310565	0.824636	0.981979	protein_coding	Ace2
20569	ENSMUSG00000073555	120.993	1.69921	0.650142	0.00016462	0.0257303	protein_coding	Gm4951
1603	ENSMUSG00000015441	0.840308	0.000323251	0.0310856	0.574106	NA	protein_coding	Gzmf
1604	ENSMUSG00000015443	0	NA	NA	NA	NA	protein_coding	Gzmn
1605	ENSMUSG00000015451	17.5015	0.000444502	0.0309194	0.909267	0.991288	lncRNA	C4a
1606	ENSMUSG00000015452	21.1637	0.00114166	0.0309774	0.69279	0.962888	protein_coding	Ager
1607	ENSMUSG00000015461	2365.52	0.00295579	0.0280144	0.881824	0.989181	protein_coding	Atf6b
1608	ENSMUSG00000015467	13.7596	-0.000883707	0.0309615	0.761318	0.973653	protein_coding	Egfl8
1609	ENSMUSG00000015468	735.373	-0.00518523	0.0311606	0.358182	0.898587	protein_coding	Notch4
1610	ENSMUSG00000015474	756.879	0.00710871	0.0309681	0.405589	0.918842	protein_coding	Ppt2
1611	ENSMUSG00000015476	16.0698	0.00266146	0.0311845	0.18824	0.81387	protein_coding	Prrt1
1612	ENSMUSG00000015478	1471.53	0.00577358	0.0297614	0.566049	0.941801	protein_coding	Rnf5
1613	ENSMUSG00000015484	1.39098	0.00033943	0.0310824	0.599195	NA	protein_coding	Fam163a
1614	ENSMUSG00000015488	1848.34	0.00177507	0.0279112	0.889979	0.990356	protein_coding	Cacfd1
1615	ENSMUSG00000015501	1240.6	0.00369071	0.030475	0.654825	0.956609	protein_coding	Hivep2
1616	ENSMUSG00000015519	0	NA	NA	NA	NA	protein_coding	2310057J18Rik
1617	ENSMUSG00000015522	1200.09	0.00178313	0.0284947	0.879536	0.989066	protein_coding	Arnt
1618	ENSMUSG00000015533	768.452	-0.0112217	0.0333946	0.0871529	0.699997	protein_coding	Itga2
1619	ENSMUSG00000015536	1046.18	0.00423549	0.0307112	0.533816	0.938512	protein_coding	Mocs2
1620	ENSMUSG00000015542	359.752	-0.00746126	0.0310948	0.373277	0.903001	protein_coding	Nat9
1621	ENSMUSG00000015568	223.892	0.00215054	0.0311042	0.374318	0.90321	protein_coding	Lpl
1622	ENSMUSG00000015575	2433	-0.00292883	0.0283811	0.745985	0.971669	protein_coding	Atp6v0e
1623	ENSMUSG00000015579	0	NA	NA	NA	NA	protein_coding	Nkx2-5
1624	ENSMUSG00000015597	610.893	0.01083	0.0313012	0.317798	0.885045	protein_coding	Zfp318
1625	ENSMUSG00000015599	5.32437	0.00222789	0.0311687	0.140228	0.776455	protein_coding	Ttbk1
1626	ENSMUSG00000015605	1772.06	0.0206935	0.0328707	0.209526	0.825871	protein_coding	Srf
1627	ENSMUSG00000015619	47.6831	0.00755377	0.0321952	0.0633251	0.643218	protein_coding	Gata3
1628	ENSMUSG00000015627	828.479	-0.00133722	0.0310432	0.533851	0.938512	protein_coding	Gata5
1629	ENSMUSG00000015647	3835.41	-0.00373326	0.0310151	0.454142	0.928453	protein_coding	Lama5
1630	ENSMUSG00000015652	555.568	-0.00597309	0.0316107	0.184293	0.811212	protein_coding	Steap1
1631	ENSMUSG00000015653	2015.99	-0.00180406	0.0308426	0.680919	0.960024	protein_coding	Steap2
1632	ENSMUSG00000015656	91931.8	0.011501	0.0338073	0.0403051	0.551856	protein_coding	Hspa8
1633	ENSMUSG00000015659	126.565	-0.0025798	0.0303819	0.714262	0.966854	protein_coding	Serac1
1634	ENSMUSG00000015665	0	NA	NA	NA	NA	protein_coding	Awat1
1635	ENSMUSG00000015668	909.969	0.0442849	0.0627648	0.0435932	0.570053	protein_coding	Pdzd11
1636	ENSMUSG00000015671	4233.27	-0.0023715	0.0276212	0.786903	0.976052	protein_coding	Psma2
1637	ENSMUSG00000015672	674.623	-0.00794556	0.0294124	0.504696	0.936165	protein_coding	Mrpl32
1638	ENSMUSG00000015697	1418.99	-0.00923851	0.0303203	0.409159	0.919762	protein_coding	Setdb1
1639	ENSMUSG00000015702	28.2704	-0.0036878	0.0311293	0.377056	0.903621	protein_coding	Anxa9
1640	ENSMUSG00000015709	442.612	-0.00567982	0.0317165	0.0717028	0.665369	protein_coding	Arnt2
1641	ENSMUSG00000015711	1055.72	0.00341295	0.0301207	0.691503	0.962717	protein_coding	Prune1
1642	ENSMUSG00000015714	3224.07	0.00538664	0.0287421	0.663256	0.958475	protein_coding	Cers2
1643	ENSMUSG00000015721	0	NA	NA	NA	NA	protein_coding	Nlrp5
1644	ENSMUSG00000015733	5688.57	0.0150422	0.0320598	0.333464	0.892723	protein_coding	Capza2
1645	ENSMUSG00000015745	418.191	-0.000267638	0.0306699	0.950427	0.996142	protein_coding	Plekho1
1646	ENSMUSG00000015747	558.736	0.000139482	0.0289934	0.990131	0.99844	protein_coding	Vps45
1647	ENSMUSG00000015748	890.223	0.00383012	0.0288693	0.736246	0.970665	protein_coding	Prpf3
1648	ENSMUSG00000015749	4411.17	-0.0175468	0.0342346	0.159369	0.793659	protein_coding	Anp32e
1649	ENSMUSG00000015750	5089.14	0.0054963	0.0301711	0.536735	0.938512	protein_coding	Aph1a
1650	ENSMUSG00000015755	3238.4	0.00442577	0.0245183	0.771978	0.975228	protein_coding	Tab2
1651	ENSMUSG00000015757	1158.34	-0.0116034	0.0285311	0.427177	0.921466	protein_coding	Ppil4
1652	ENSMUSG00000015759	1870.44	0.00434232	0.0262522	0.836491	0.984387	protein_coding	Cnih1
1653	ENSMUSG00000015766	6539.06	0.0146665	0.0354774	0.0370063	0.539227	protein_coding	Eps8
1654	ENSMUSG00000015776	2217.29	-0.0105063	0.0306814	0.428026	0.922039	protein_coding	Med22
1655	ENSMUSG00000015787	113.798	0.00085159	0.031015	0.709516	0.966427	protein_coding	Abo
1656	ENSMUSG00000015790	715.845	0.002594	0.0300183	0.75661	0.972992	protein_coding	Surf1
1657	ENSMUSG00000015804	1631.55	0.0144072	0.0327331	0.233065	0.836661	protein_coding	Med28
1658	ENSMUSG00000015806	1663.58	0.00765554	0.0299582	0.494794	0.936059	protein_coding	Qdpr
1659	ENSMUSG00000015812	1.63014	0.000767603	0.0310884	0.368403	NA	protein_coding	Gnrh1
1660	ENSMUSG00000015829	1.88722	0.00041022	0.0310729	0.702081	NA	protein_coding	Tnr
1661	ENSMUSG00000015837	6461.78	0.0465957	0.0566095	0.0355374	0.529672	protein_coding	Sqstm1
1662	ENSMUSG00000015839	3679.27	0.00160707	0.0298844	0.843363	0.985176	protein_coding	Nfe2l2
1663	ENSMUSG00000015843	1.96463	0.000196957	0.0310739	0.817008	NA	protein_coding	Rxrg
1664	ENSMUSG00000015846	1923.65	-0.00188615	0.0299268	0.821158	0.981541	protein_coding	Rxra
1665	ENSMUSG00000015850	417.574	0.0165689	0.0362699	0.0629444	0.642655	protein_coding	Adamtsl4
1666	ENSMUSG00000015852	128.287	-0.587776	0.506596	0.00554118	0.228741	protein_coding	Fcrls
1667	ENSMUSG00000015854	0.764774	0.000334622	0.0310863	0.475336	NA	protein_coding	Cd5l
1668	ENSMUSG00000015869	1875.62	0.0136645	0.0306252	0.311215	0.88215	protein_coding	Prpsap1
1669	ENSMUSG00000015879	48.879	-0.00400421	0.0313779	0.0855317	0.698422	protein_coding	Fam184b
1670	ENSMUSG00000015880	887.511	-0.0124591	0.0331803	0.173964	0.802299	protein_coding	Ncapg
1671	ENSMUSG00000015882	933.398	0.00418429	0.0296389	0.686716	0.960848	protein_coding	Lcorl
1672	ENSMUSG00000015889	4745.24	-0.0111197	0.0325537	0.236468	0.838488	protein_coding	Lta4h
1673	ENSMUSG00000015890	3.33255	-0.00080972	0.0310652	0.587834	0.945095	protein_coding	Amdhd1
1674	ENSMUSG00000015932	21788.6	0.00925374	0.0320514	0.228719	0.835566	protein_coding	Dstn
1675	ENSMUSG00000015937	4777.52	-0.00957983	0.0301308	0.421619	0.920614	protein_coding	Macroh2a1
1676	ENSMUSG00000015942	379.427	0.00239603	0.0289534	0.826957	0.982459	protein_coding	Gtf2ird2
1677	ENSMUSG00000015943	434.089	-0.033599	0.0549903	0.0286155	0.485967	protein_coding	Bola1
1678	ENSMUSG00000015944	228.954	0.00188044	0.0309136	0.636311	0.956542	protein_coding	Castor2
1679	ENSMUSG00000015947	181.255	0.00245467	0.0310964	0.400812	0.914974	protein_coding	Fcgr1
1680	ENSMUSG00000015950	392.273	0.0020312	0.0309907	0.566551	0.941903	protein_coding	Ncf1
1681	ENSMUSG00000015957	46.368	-0.00501634	0.0314213	0.224729	0.833854	protein_coding	Wnt11
1682	ENSMUSG00000015961	3141.95	-0.172918	0.134941	0.00452705	0.207169	protein_coding	Adss
1683	ENSMUSG00000015962	1.8022	-0.000489782	0.0310771	0.583576	NA	protein_coding	1700016C15Rik
1684	ENSMUSG00000015966	46.5066	-0.00841051	0.0325223	0.0439613	0.570314	protein_coding	Il17rb
1685	ENSMUSG00000015968	63.9033	0.00386805	0.0312967	0.197588	0.821007	protein_coding	Cacna1d
1686	ENSMUSG00000015970	2638.67	-0.00298057	0.0307244	0.601516	0.946999	protein_coding	Chdh
1687	ENSMUSG00000015971	845.713	0.00164572	0.0276035	0.902435	0.991288	protein_coding	Actr8
1688	ENSMUSG00000015980	22.5009	0.0049027	0.0313739	0.245846	0.844091	protein_coding	Lrrc27
1689	ENSMUSG00000015981	21.4074	0.00504692	0.0315649	0.0778445	0.680638	protein_coding	Stk32c
1690	ENSMUSG00000015994	1642.06	-0.0101388	0.0306936	0.391815	0.911276	protein_coding	Fnta
1691	ENSMUSG00000016018	2150.83	-0.016769	0.0344311	0.165394	0.799538	protein_coding	Mtrex
1692	ENSMUSG00000016024	350.151	0.00600217	0.0314722	0.236586	0.838568	protein_coding	Lbp
1693	ENSMUSG00000016028	7343.28	0.00607985	0.0311938	0.359134	0.898905	protein_coding	Celsr1
1694	ENSMUSG00000016087	123.78	-0.000661475	0.030589	0.903583	0.991288	protein_coding	Fli1
1695	ENSMUSG00000016128	649.846	0.00355881	0.0308134	0.546058	0.939797	protein_coding	Stard13
1696	ENSMUSG00000016150	0.0700837	6.02e-05	0.0310857	0.920581	NA	protein_coding	Tenm1
1697	ENSMUSG00000016179	1.38681	-0.000200685	0.0310735	0.8265	NA	protein_coding	Camk1g
1698	ENSMUSG00000016181	438.162	-0.00372913	0.0298913	0.681761	0.960128	protein_coding	Utp25
1699	ENSMUSG00000016194	255.196	0.000834458	0.0309224	0.802766	0.978786	protein_coding	Hsd11b1
1700	ENSMUSG00000016200	3.98675	4.81e-05	0.0310596	0.972213	0.997774	protein_coding	Syt14
1701	ENSMUSG00000016206	231.655	0.491219	0.280215	0.00143631	0.104991	protein_coding	H2-M3
1702	ENSMUSG00000016239	360.015	-0.00578465	0.0309337	0.417608	0.920614	protein_coding	Lonrf3
1703	ENSMUSG00000016252	2998.02	0.00989776	0.0310522	0.325091	0.890091	protein_coding	Atp5e
1704	ENSMUSG00000016253	1400.7	-0.0353171	0.0554783	0.0318365	0.510724	protein_coding	Nelfcd
1705	ENSMUSG00000016255	1.47322	-0.000472529	0.0310787	0.60662	NA	protein_coding	Tubb1
1706	ENSMUSG00000016256	5242.17	0.007297	0.0313295	0.338669	0.892841	protein_coding	Ctsz
1707	ENSMUSG00000016257	2528.95	0.00452731	0.0301781	0.603191	0.946999	protein_coding	Prelid3b
1708	ENSMUSG00000016262	164.352	-0.00349296	0.0311913	0.300466	0.874559	protein_coding	Sertad4
1709	ENSMUSG00000016283	42.2261	0.00253716	0.0312036	0.0819758	0.691605	protein_coding	H2-M2
1710	ENSMUSG00000016308	1239.96	0.00689308	0.0285927	0.319742	0.886128	protein_coding	Ube2a
1711	ENSMUSG00000016319	21866.7	0.000315999	0.0300997	0.968184	0.997774	protein_coding	Slc25a5
1712	ENSMUSG00000016327	0	NA	NA	NA	NA	protein_coding	Atp1b4
1713	ENSMUSG00000016344	1406.33	-0.0197186	0.0359679	0.141252	0.776455	protein_coding	Ppdpf
1714	ENSMUSG00000016346	5.71864	0.00148234	0.031126	0.104578	0.730779	protein_coding	Kcnq2
1715	ENSMUSG00000016349	13.4381	0.00174484	0.0311489	0.036648	0.535825	protein_coding	Eef1a2
1716	ENSMUSG00000016356	20.9239	0.00483688	0.031534	0.0680356	0.660528	protein_coding	Col20a1
1717	ENSMUSG00000016382	2373.12	-0.004576	0.0309462	0.449786	0.928453	protein_coding	Pls3
1718	ENSMUSG00000016386	14.2331	0.000632107	0.0310332	0.74169	0.971669	protein_coding	Mpped2
1719	ENSMUSG00000016409	603.121	-0.00357356	0.0293191	0.730184	0.970665	protein_coding	Nkap
1720	ENSMUSG00000016427	1373.86	0.0126507	0.0334548	0.132837	0.772746	protein_coding	Ndufa1
1721	ENSMUSG00000016458	4.63676	0.000475644	0.0310911	0.0234197	0.440379	protein_coding	Wt1
1722	ENSMUSG00000016477	1070.08	0.00306637	0.0297967	0.737292	0.970863	protein_coding	E2f3
1723	ENSMUSG00000016481	1869.19	0.00635867	0.0305473	0.470759	0.933516	protein_coding	Cr1l
1724	ENSMUSG00000016487	1968.31	-0.00282501	0.0299186	0.742105	0.971669	protein_coding	Ppfibp1
1725	ENSMUSG00000016493	24.5001	0.00317515	0.0311184	0.36755	0.902379	protein_coding	Cd46
1726	ENSMUSG00000016494	619.736	-0.00656414	0.0314702	0.281071	0.867924	protein_coding	Cd34
1727	ENSMUSG00000016495	753.905	0.00537119	0.0312689	0.273166	0.863612	protein_coding	Plgrkt
11873	ENSMUSG00000040328	26.4232	1.64419	0.49751	2.38e-05	0.00700888	protein_coding	Olfr56
1729	ENSMUSG00000016498	23.2936	0.00121553	0.0310482	0.572621	0.943132	protein_coding	Pdcd1lg2
1730	ENSMUSG00000016503	902.863	-0.00356581	0.0300393	0.67813	0.959884	protein_coding	Gtf3a
1731	ENSMUSG00000016510	340.652	0.000316839	0.0303016	0.962321	0.996771	protein_coding	Mtif3
1732	ENSMUSG00000016520	1052.44	-0.00169135	0.0293823	0.868615	0.988077	protein_coding	Lnx2
1733	ENSMUSG00000016524	0.426695	0.000204376	0.0310844	0.723462	NA	protein_coding	Il19
1734	ENSMUSG00000016526	797.345	-0.00411734	0.0309096	0.490346	0.934749	protein_coding	Dyrk3
1735	ENSMUSG00000016528	3541.3	-0.0104978	0.029806	0.420718	0.920614	protein_coding	Mapkapk2
1736	ENSMUSG00000016529	3.14185	-0.001919	0.0311506	0.135161	0.773556	protein_coding	Il10
1737	ENSMUSG00000016534	13800.8	-0.00508387	0.0307035	0.501335	0.936165	protein_coding	Lamp2
1738	ENSMUSG00000016541	1560.68	-0.00676171	0.0312132	0.156925	0.791691	protein_coding	Atxn10
1739	ENSMUSG00000016552	114.038	-0.00222501	0.0307703	0.664525	0.958475	protein_coding	Foxred2
1740	ENSMUSG00000016554	4281.52	-0.0239026	0.0375649	0.139177	0.776455	protein_coding	Eif3d
1741	ENSMUSG00000016559	26218.9	-0.010469	0.031679	0.415489	0.920614	protein_coding	H3f3b
1742	ENSMUSG00000016619	2575.14	-0.00888665	0.0281488	0.528505	0.937454	protein_coding	Nup50
1743	ENSMUSG00000016624	483.494	0.00372318	0.0306842	0.561261	0.941118	protein_coding	Phf21b
1744	ENSMUSG00000016626	0	NA	NA	NA	NA	protein_coding	Nlrp14
1745	ENSMUSG00000016637	310.038	-0.00508815	0.0293503	0.63694	0.956542	protein_coding	Ift27
1746	ENSMUSG00000016664	3377.65	0.00192644	0.0292833	0.852047	0.986199	protein_coding	Pacsin2
1747	ENSMUSG00000016756	198.219	0.00284009	0.0312429	0.0669444	0.657179	protein_coding	Cmah
1748	ENSMUSG00000016757	1825.01	0.000263609	0.0291401	0.972883	0.997774	protein_coding	Ttll12
1749	ENSMUSG00000016758	167.735	-0.00880491	0.0322333	0.168104	0.799538	protein_coding	Bik
1750	ENSMUSG00000016763	1514.9	-0.00198801	0.0307993	0.691699	0.962717	protein_coding	Scube1
1751	ENSMUSG00000016831	2238.2	0.015559	0.0313961	0.277464	0.865519	protein_coding	Tox4
1752	ENSMUSG00000016833	820.865	-0.0087934	0.0304576	0.371636	0.902521	protein_coding	Mrps18c
1753	ENSMUSG00000016918	1467.9	0.000499695	0.0310049	0.75881	0.972992	protein_coding	Sulf1
1754	ENSMUSG00000016921	6511.06	-0.0473188	0.0676733	0.0348005	0.528393	protein_coding	Srsf6
1755	ENSMUSG00000016933	1715.59	-0.0285304	0.0520419	0.00942674	0.293635	protein_coding	Plcg1
1756	ENSMUSG00000016940	537.182	0.00769369	0.0301211	0.422339	0.920614	protein_coding	Kctd2
1757	ENSMUSG00000016942	7.02463	-0.003344	0.0313178	0.0341017	0.524656	protein_coding	Tmprss6
1758	ENSMUSG00000016946	3107.17	0.0126175	0.0294868	0.37543	0.903621	protein_coding	Kctd5
1759	ENSMUSG00000016982	0.573387	0.000475819	0.0310878	0.432675	NA	protein_coding	Pom121l2
1760	ENSMUSG00000016984	505.394	0.00174398	0.0287849	0.875367	0.988491	protein_coding	Etaa1
1761	ENSMUSG00000016995	22.9128	0.00161284	0.0310736	0.465604	0.931493	protein_coding	Matn4
1762	ENSMUSG00000016998	0.1987	-7.28e-05	0.0310855	0.850288	NA	protein_coding	Svs4
1763	ENSMUSG00000017000	0.0700837	6.02e-05	0.0310857	0.920581	NA	protein_coding	Svs6
1764	ENSMUSG00000017002	3063.45	0.000543493	0.0309931	0.841759	0.985176	protein_coding	Slpi
1765	ENSMUSG00000017003	0	NA	NA	NA	NA	protein_coding	Svs3a
1766	ENSMUSG00000017004	0	NA	NA	NA	NA	protein_coding	Svs5
1767	ENSMUSG00000017007	0.207415	-7.26e-05	0.0310853	0.920581	NA	protein_coding	Rbpjl
1768	ENSMUSG00000017009	5011.33	-0.00474115	0.0295724	0.637023	0.956542	protein_coding	Sdc4
1769	ENSMUSG00000017049	0	NA	NA	NA	NA	protein_coding	Ccdc70
1770	ENSMUSG00000017057	3398.94	0.00728381	0.0310786	0.397334	0.913726	protein_coding	Il13ra1
1771	ENSMUSG00000017064	0	NA	NA	NA	NA	protein_coding	Prl5a1
1772	ENSMUSG00000017119	4052.44	0.0120337	0.0320421	0.267363	0.859953	protein_coding	Nbr1
1773	ENSMUSG00000017132	1715.51	0.00367685	0.0287907	0.906689	0.991288	protein_coding	Cyth1
1774	ENSMUSG00000017144	1459.24	0.00116355	0.0288086	0.895229	0.990363	protein_coding	Rnd3
1775	ENSMUSG00000017146	743.665	-0.000799071	0.0304961	0.893437	0.990356	protein_coding	Brca1
1776	ENSMUSG00000017165	0	NA	NA	NA	NA	protein_coding	Gast
1777	ENSMUSG00000017167	105.92	0.00443095	0.0312818	0.285522	0.869187	protein_coding	Cntnap1
1778	ENSMUSG00000017176	612.783	-0.0200646	0.0397933	0.0282672	0.483775	protein_coding	Nt5c3b
1779	ENSMUSG00000017188	1563.07	0.00489392	0.0304961	0.556394	0.939797	protein_coding	Coa3
1780	ENSMUSG00000017195	1.83334	0.000431616	0.031085	0.359216	NA	protein_coding	Zpbp2
1781	ENSMUSG00000017204	1392.99	0.00242025	0.0308847	0.582496	0.944763	protein_coding	Gsdma
1782	ENSMUSG00000017210	1613.33	-0.0162185	0.0328038	0.238653	0.838824	protein_coding	Med24
1783	ENSMUSG00000017211	18.2632	0.000681126	0.031053	0.664923	0.958475	protein_coding	Gsdma2
1784	ENSMUSG00000017221	5116.12	-0.0150138	0.0303455	0.275546	0.864285	protein_coding	Psmd3
1785	ENSMUSG00000017264	1551.21	-0.00753095	0.0297979	0.548516	0.939797	protein_coding	Exosc10
1786	ENSMUSG00000017286	1645.71	-0.00899092	0.0298198	0.442398	0.926478	protein_coding	Glod4
1787	ENSMUSG00000017288	1623.69	0.000325532	0.0296217	0.971495	0.997774	protein_coding	Vps53
1788	ENSMUSG00000017291	2627.47	0.00832248	0.0302004	0.459522	0.930271	protein_coding	Taok1
1789	ENSMUSG00000017299	1007.57	-0.0279341	0.0424837	0.0697774	0.661123	protein_coding	Dnttip1
1790	ENSMUSG00000017300	0.062775	-0.000114323	0.0310858	0.907014	NA	protein_coding	Tnnc2
1791	ENSMUSG00000017307	539.9	0.0129621	0.0342463	0.0750005	0.671024	protein_coding	Acot8
1792	ENSMUSG00000017309	106.612	-0.00120854	0.0309116	0.732284	0.970665	protein_coding	Cd300lg
1793	ENSMUSG00000017310	0	NA	NA	NA	NA	protein_coding	Spint4
1794	ENSMUSG00000017311	984.143	-0.00181	0.0310878	0.346079	0.89468	protein_coding	Pyy
1795	ENSMUSG00000017314	239.172	-0.000243723	0.03082	0.957893	0.996142	protein_coding	Mpp2
1796	ENSMUSG00000017316	42.2521	0.000743184	0.0310613	0.594306	0.946479	protein_coding	Ppy
1797	ENSMUSG00000017344	9.61355	0.00109824	0.0310712	0.509839	0.936916	protein_coding	Vtn
1798	ENSMUSG00000017376	1264.97	0.00736522	0.0316113	0.261585	0.858324	protein_coding	Nlk
1799	ENSMUSG00000017386	3058.16	0.00102284	0.0293593	0.917478	0.992541	protein_coding	Traf4
1800	ENSMUSG00000017390	894.72	0.00102873	0.0303789	0.891533	0.990356	protein_coding	Aldoc
1801	ENSMUSG00000017400	16.5411	-0.000632382	0.0310294	0.758814	0.972992	protein_coding	Stac2
1802	ENSMUSG00000017404	20158.7	-0.0221717	0.0341462	0.163829	0.797628	protein_coding	Rpl19
1803	ENSMUSG00000017405	319.381	0.00379164	0.0303098	0.642266	0.956542	protein_coding	Nek8
1804	ENSMUSG00000017412	3.26332	0.00177155	0.0311241	0.257859	0.856206	protein_coding	Cacnb4
1805	ENSMUSG00000017417	25.2181	0.000859016	0.0309755	0.758029	0.972992	protein_coding	Plxdc1
1806	ENSMUSG00000017418	1627.63	0.145065	0.20373	0.00672339	0.248949	protein_coding	Arl5b
1807	ENSMUSG00000017421	4729.23	-0.0282352	0.0473227	0.0676066	0.659342	protein_coding	Zfp207
1808	ENSMUSG00000017428	3009.48	0.00449509	0.0278005	0.74875	0.971669	protein_coding	Psmd11
1809	ENSMUSG00000017446	407.965	-0.00510748	0.0311468	0.378519	0.903621	protein_coding	C1qtnf1
1810	ENSMUSG00000017453	45.0618	-0.00163794	0.0310738	0.424615	0.920758	protein_coding	Pipox
1811	ENSMUSG00000017466	3296.76	0.000428905	0.0302729	0.951226	0.996142	protein_coding	Timp2
1812	ENSMUSG00000017478	2700.98	0.00220344	0.0268302	0.873057	0.988204	protein_coding	Zc3h18
1813	ENSMUSG00000017485	5026.82	-0.0133953	0.0305945	0.31532	0.883928	protein_coding	Top2b
1814	ENSMUSG00000017491	133.556	-0.00282107	0.031176	0.268253	0.859953	protein_coding	Rarb
1815	ENSMUSG00000017493	14450.9	-0.00473751	0.031275	0.306852	0.879524	protein_coding	Igfbp4
1816	ENSMUSG00000017499	733.354	-0.00579917	0.0314827	0.234445	0.837604	protein_coding	Cdc6
1817	ENSMUSG00000017548	3085.2	-0.00767156	0.0300894	0.105824	0.732931	protein_coding	Suz12
1818	ENSMUSG00000017550	483.289	-0.00591921	0.0313236	0.288168	0.871012	protein_coding	Atad5
1819	ENSMUSG00000017561	452.395	0.00245808	0.0299488	0.774897	0.975568	protein_coding	Crlf3
1820	ENSMUSG00000017588	2.94569	0.000852473	0.0310886	0.395784	NA	protein_coding	Krt27
1821	ENSMUSG00000017607	5088.99	0.000646489	0.0306731	0.902882	0.991288	protein_coding	Tns4
1822	ENSMUSG00000017615	3809.26	0.00884192	0.0291983	0.47156	0.933516	protein_coding	Tnfaip1
1823	ENSMUSG00000017631	2672.32	0.00717488	0.0312346	0.315553	0.883928	protein_coding	Abr
1824	ENSMUSG00000017639	707.579	0.00281763	0.0308786	0.549335	0.939797	protein_coding	Rab11fip4
1825	ENSMUSG00000017652	99.701	0.00136124	0.0310188	0.613686	0.949607	protein_coding	Cd40
1826	ENSMUSG00000017664	736.854	0.006655	0.0286687	0.594137	0.946397	protein_coding	Slc35c2
1827	ENSMUSG00000017667	283.185	-0.0026261	0.0309719	0.529139	0.937454	protein_coding	Zfp334
1828	ENSMUSG00000017670	1057.55	-0.000988291	0.0299198	0.895237	0.990363	protein_coding	Elmo2
1829	ENSMUSG00000017677	1686.5	0.00516018	0.0300691	0.601658	0.946999	protein_coding	Wsb1
1830	ENSMUSG00000017679	1052.26	-0.0171425	0.032574	0.22226	0.833499	protein_coding	Ttpal
1831	ENSMUSG00000017686	1244.84	-0.0313259	0.0437629	0.0715136	0.665369	protein_coding	Rhot1
1832	ENSMUSG00000017688	196.577	0.00571474	0.0316603	0.0944844	0.711443	protein_coding	Hnf4g
1833	ENSMUSG00000017692	54.7951	-0.00030768	0.0310249	0.863865	0.987779	protein_coding	Rhbdl3
1834	ENSMUSG00000017697	294.29	0.00131314	0.0305583	0.741967	0.971669	protein_coding	Ada
1835	ENSMUSG00000017707	11273.3	-0.000523941	0.0298756	0.94715	0.995944	protein_coding	Serinc3
1836	ENSMUSG00000017713	345.544	0.000353357	0.030733	0.933474	0.994061	protein_coding	Tha1
1837	ENSMUSG00000017715	1819.85	0.0105976	0.0313539	0.330183	0.892379	protein_coding	Pgs1
1838	ENSMUSG00000017716	1191.29	-0.0125028	0.0328196	0.20666	0.82505	protein_coding	Birc5
1839	ENSMUSG00000017718	126.711	-0.00199151	0.0309557	0.572932	0.943284	protein_coding	Afmid
1840	ENSMUSG00000017720	0	NA	NA	NA	NA	protein_coding	Trp53tg5
1841	ENSMUSG00000017721	4411.46	-0.00193475	0.0288646	0.882416	0.989181	protein_coding	Pigt
1842	ENSMUSG00000017723	1953.83	-0.00648589	0.0316618	0.18965	0.814707	protein_coding	Wfdc2
1843	ENSMUSG00000017724	659.48	0.00104156	0.030283	0.890018	0.990356	protein_coding	Etv4
1844	ENSMUSG00000017733	0.0799157	9.92e-05	0.0310858	0.86354	NA	protein_coding	Eppin
1845	ENSMUSG00000017734	594.194	0.00632923	0.0310413	0.393962	0.912144	protein_coding	Dbndd2
1846	ENSMUSG00000017737	1286.59	-0.00606128	0.0318209	0.043552	0.570053	protein_coding	Mmp9
1847	ENSMUSG00000017740	6.38392	-9.91e-05	0.0310216	0.959757	0.996142	protein_coding	Slc12a5
1848	ENSMUSG00000017747	312.435	0.0117796	0.0325486	0.218797	0.828595	protein_coding	Ghdc
1849	ENSMUSG00000017754	293.212	0.0044593	0.0313677	0.186963	0.812494	protein_coding	Pltp
1850	ENSMUSG00000017756	2600.35	0.00755023	0.0305069	0.398587	0.913762	protein_coding	Slc12a7
1851	ENSMUSG00000017760	3613.21	0.00863109	0.0312806	0.382287	0.904948	protein_coding	Ctsa
1852	ENSMUSG00000017764	342.592	0.00776111	0.0309454	0.392961	0.911546	protein_coding	Zswim1
1853	ENSMUSG00000017765	719.661	0.00305579	0.0309563	0.491053	0.934833	protein_coding	Slc12a4
1854	ENSMUSG00000017767	0	NA	NA	NA	NA	protein_coding	Spata25
1855	ENSMUSG00000017774	5907.34	-0.00472406	0.0304026	0.950531	0.996142	protein_coding	Myo1c
1856	ENSMUSG00000017776	7295.24	0.00283316	0.0271161	0.886185	0.989431	protein_coding	Crk
1857	ENSMUSG00000017778	5098.71	0.00326934	0.029136	0.665158	0.958475	protein_coding	Cox7c
1858	ENSMUSG00000017781	6052.67	-0.00237582	0.026081	0.883252	0.989181	protein_coding	Pitpna
1859	ENSMUSG00000017801	1896.71	0.00753643	0.0318657	0.202056	0.82303	protein_coding	Mlx
1860	ENSMUSG00000017802	2437.27	0.00977766	0.0303081	0.411789	0.920043	protein_coding	Retreg3
1861	ENSMUSG00000017817	246.868	0.00472036	0.0314186	0.179599	0.805886	protein_coding	Jph2
1862	ENSMUSG00000017830	345.144	0.628518	0.275618	0.000620094	0.0615286	protein_coding	Dhx58
1863	ENSMUSG00000017831	2933.51	0.00708406	0.0280137	0.613024	0.949585	protein_coding	Rab5a
1864	ENSMUSG00000017832	0.061445	8.08e-05	0.0310857	0.86354	NA	protein_coding	Hspb9
1865	ENSMUSG00000017837	1746.26	0.00653846	0.0297032	0.545552	0.939797	protein_coding	Nkiras2
1866	ENSMUSG00000017843	2825.69	0.00413702	0.0253181	0.886679	0.98967	protein_coding	Ppp2r5c
1867	ENSMUSG00000017858	946.652	-0.00814394	0.0307493	0.403033	0.916898	protein_coding	Ift52
1868	ENSMUSG00000017861	1149.39	-0.0165799	0.0369784	0.0255642	0.456882	protein_coding	Mybl2
1869	ENSMUSG00000017868	339.759	0.00320109	0.031274	0.0747683	0.671024	protein_coding	Sgk2
1870	ENSMUSG00000017897	323.232	-0.00592928	0.0317705	0.0518217	0.60051	protein_coding	Eya2
1871	ENSMUSG00000017922	0	NA	NA	NA	NA	protein_coding	Prl3c1
1872	ENSMUSG00000017929	1745.48	0.00665684	0.0315728	0.246218	0.844294	protein_coding	B4galt5
1873	ENSMUSG00000017943	4.49384	0.00114458	0.0310909	0.35873	0.898587	protein_coding	Gdap1l1
1874	ENSMUSG00000017950	11735	0.0060256	0.0314152	0.277309	0.865519	protein_coding	Hnf4a
1875	ENSMUSG00000017969	34.3801	0.00111025	0.0310532	0.545482	0.939797	protein_coding	Ptgis
1876	ENSMUSG00000017978	1252.19	0.00666602	0.0317312	0.128227	0.767924	protein_coding	Cadps2
1877	ENSMUSG00000017999	1889.7	-0.0149154	0.0330014	0.2241	0.833854	protein_coding	Ddx27
1878	ENSMUSG00000018001	694.505	0.0039878	0.0306086	0.589548	0.945409	protein_coding	Cyth3
1879	ENSMUSG00000018008	438.817	-0.000670937	0.0303499	0.89028	0.990356	protein_coding	Cyth4
1880	ENSMUSG00000018012	552.704	-0.000789481	0.0307016	0.866443	0.987819	protein_coding	Rac3
1881	ENSMUSG00000018040	2381.49	-0.00553359	0.0267504	0.71102	0.966854	protein_coding	Rrp7a
1882	ENSMUSG00000018042	3687.42	0.00581675	0.0294976	0.594912	0.946479	protein_coding	Cyb5r3
1883	ENSMUSG00000018068	1007.34	0.000989463	0.0299531	0.891609	0.990356	protein_coding	Ints2
1884	ENSMUSG00000018076	1481.28	0.00214919	0.0293594	0.896039	0.9904	protein_coding	Med13l
1885	ENSMUSG00000018102	2716.95	0.0043598	0.0310114	0.473175	0.933538	protein_coding	H2bc4
1886	ENSMUSG00000018126	1911.62	-0.00341258	0.0309126	0.49818	0.936165	protein_coding	Baiap2l2
1887	ENSMUSG00000018143	1925.2	0.0274727	0.0482829	0.0255531	0.456882	protein_coding	Mafk
1888	ENSMUSG00000018160	1616.4	0.00550526	0.0292095	0.596651	0.946479	protein_coding	Med1
1889	ENSMUSG00000018166	4468.27	0.0031517	0.0308038	0.611446	0.948691	protein_coding	Erbb3
1890	ENSMUSG00000018167	1565.98	0.0030098	0.028744	0.789907	0.976098	protein_coding	Stard3
1891	ENSMUSG00000018168	43.6487	-7.21e-05	0.0310039	0.961341	0.996447	protein_coding	Ikzf3
1892	ENSMUSG00000018169	82.4532	-0.0100832	0.032848	0.108987	0.738654	protein_coding	Mfng
1893	ENSMUSG00000018171	4784.28	-0.000601539	0.0298387	0.964095	0.996817	protein_coding	Vmp1
1894	ENSMUSG00000018189	1347.54	-0.0323564	0.0474247	0.0787157	0.682939	protein_coding	Uchl5
1895	ENSMUSG00000018196	625.81	0.00646702	0.0276652	0.633862	0.956218	protein_coding	Glrx2
1896	ENSMUSG00000018199	1024.17	-0.00391444	0.0303683	0.600897	0.946999	protein_coding	Ro60
1897	ENSMUSG00000018209	2372.03	0.0327281	0.037154	0.0904516	0.705011	protein_coding	Stk4
1898	ENSMUSG00000018211	7.77629	-0.000394478	0.0310469	0.797939	0.978239	protein_coding	Wfdc15b
1899	ENSMUSG00000018217	2912.66	0.00208662	0.031016	0.546811	0.939797	protein_coding	Pmp22
1900	ENSMUSG00000018238	3.07903	-0.000596699	0.0310572	0.693556	NA	protein_coding	Gdf9
1901	ENSMUSG00000018239	250.267	0.00195088	0.0301813	0.770261	0.975228	protein_coding	Zcchc10
1902	ENSMUSG00000018259	0	NA	NA	NA	NA	protein_coding	Prl8a2
1903	ENSMUSG00000018263	1.64951	0.000127435	0.0310832	0.644564	NA	protein_coding	Tbx5
1904	ENSMUSG00000018286	3375.18	-0.00725625	0.0294677	0.518876	0.936916	protein_coding	Psmb6
1905	ENSMUSG00000018287	1301.48	-0.0120399	0.0313337	0.239361	0.839523	protein_coding	Spag7
1906	ENSMUSG00000018293	15813.1	0.0359812	0.0356994	0.0665964	0.65601	protein_coding	Pfn1
1907	ENSMUSG00000018322	820.367	0.00479592	0.0307892	0.493014	0.935526	protein_coding	Tomm34
1908	ENSMUSG00000018326	8443.02	0.0290501	0.0439818	0.126766	0.767226	protein_coding	Ywhab
1909	ENSMUSG00000018334	1234.45	0.0185993	0.0361446	0.117311	0.753164	protein_coding	Ksr1
1910	ENSMUSG00000018339	1997.63	0.00244762	0.0307795	0.643055	0.956609	protein_coding	Gpx3
1911	ENSMUSG00000018340	3507.05	-0.00344413	0.0310009	0.477758	0.934258	protein_coding	Anxa6
1912	ENSMUSG00000018341	7.43866	0.00296205	0.0312352	0.130681	0.772746	protein_coding	Il12rb2
1913	ENSMUSG00000018347	382.812	0.0120288	0.031857	0.273898	0.863612	protein_coding	Zkscan6
1914	ENSMUSG00000018362	5659.23	-0.0115381	0.0298491	0.358354	0.898587	protein_coding	Kpna2
1915	ENSMUSG00000018363	2228.27	-0.010908	0.0299348	0.436443	0.92471	protein_coding	Smurf2
1916	ENSMUSG00000018372	228.971	0.00539134	0.030861	0.450782	0.928453	protein_coding	Cep95
1917	ENSMUSG00000018377	2047.3	-0.00128915	0.0287272	0.891195	0.990356	protein_coding	Vezf1
1918	ENSMUSG00000018378	530.899	0.00299405	0.0305419	0.651685	0.956609	protein_coding	Cuedc1
1919	ENSMUSG00000018379	9749.11	-0.0237562	0.0383284	0.117111	0.752969	protein_coding	Srsf1
1920	ENSMUSG00000018381	200.35	-0.00436969	0.0306955	0.524754	0.936916	protein_coding	Abi3
1921	ENSMUSG00000018387	87.8611	-0.0048679	0.0313544	0.259999	0.856939	protein_coding	Shroom1
1922	ENSMUSG00000018395	529.476	0.00575538	0.0311578	0.376573	0.903621	protein_coding	Kif3a
1923	ENSMUSG00000018398	2701.31	0.000351158	0.0306398	0.980621	0.998409	protein_coding	Septin8
1924	ENSMUSG00000018401	1416.94	0.0205804	0.0390496	0.0614307	0.637507	protein_coding	Mtmr4
1925	ENSMUSG00000018405	320.475	0.00222355	0.0294489	0.80879	0.980051	protein_coding	Mrm1
1926	ENSMUSG00000018411	184.127	0.00279803	0.0309957	0.478121	0.934258	protein_coding	Mapt
1927	ENSMUSG00000018412	2129.85	0.0068906	0.0275793	0.59019	0.945409	protein_coding	Kansl1
1928	ENSMUSG00000018415	987.3	0.00184618	0.0288681	0.866719	0.987819	protein_coding	Gid4
1929	ENSMUSG00000018417	3482.67	-0.00835049	0.0319444	0.223688	0.833499	protein_coding	Myo1b
1930	ENSMUSG00000018425	1114.39	-0.017836	0.0352288	0.502509	0.936165	protein_coding	Dhx40
1931	ENSMUSG00000018427	571.847	0.000748328	0.0307731	0.866137	0.987819	protein_coding	Ypel2
1932	ENSMUSG00000018428	1848.36	0.00204344	0.0304251	0.757433	0.972992	protein_coding	Akap1
1933	ENSMUSG00000018433	1129.38	-0.00961956	0.0311688	0.353545	0.897183	protein_coding	Nol11
1934	ENSMUSG00000018442	1446.11	0.0437654	0.0777968	0.0195699	0.41222	protein_coding	Derl2
1935	ENSMUSG00000018446	3264.17	-0.0272565	0.0438883	0.0698677	0.661123	protein_coding	C1qbp
1936	ENSMUSG00000018449	235.14	0.00459531	0.0303415	0.578029	0.944544	protein_coding	Rpain
1937	ENSMUSG00000018451	5.94239	0.00162516	0.0311402	0.0415342	0.558277	protein_coding	6330403K07Rik
1938	ENSMUSG00000018459	37.0471	-0.000530017	0.0309774	0.839013	0.984836	protein_coding	Slc13a3
1939	ENSMUSG00000018470	15.3266	-0.00029887	0.0309794	0.907623	0.991288	protein_coding	Kcnab3
1940	ENSMUSG00000018474	4003.22	-0.0122426	0.0330223	0.322942	0.889536	protein_coding	Chd3
1941	ENSMUSG00000018476	2701.2	0.0122116	0.0319688	0.292798	0.871747	protein_coding	Kdm6b
1942	ENSMUSG00000018479	0.529016	0.000178394	0.0310824	0.85129	NA	protein_coding	1700125H20Rik
1943	ENSMUSG00000018481	2180.43	0.00132329	0.0288912	0.905453	0.991288	protein_coding	Appbp2
1944	ENSMUSG00000018486	3.21214	0.00119903	0.0311012	0.226523	0.834332	protein_coding	Wnt9b
1945	ENSMUSG00000018500	25.1506	0.00165713	0.0310697	0.474346	0.933723	protein_coding	Adora2b
1946	ENSMUSG00000018501	5085.1	0.0233488	0.036738	0.125061	0.764828	protein_coding	Ncor1
1947	ENSMUSG00000018507	136.793	0.0106315	0.0335599	0.0131469	0.347605	protein_coding	Trpv2
1948	ENSMUSG00000018509	646.023	0.00296977	0.0302706	0.578349	0.944544	protein_coding	Cenpv
1949	ENSMUSG00000018537	506.912	-0.00236094	0.0300921	0.766537	0.974551	protein_coding	Pcgf2
1950	ENSMUSG00000018541	637.99	0.0185243	0.0317763	0.228263	0.835566	protein_coding	Cwc25
1951	ENSMUSG00000018543	0.127499	-8.01e-05	0.0310852	0.964398	NA	protein_coding	1700001P01Rik
1952	ENSMUSG00000018547	815.713	-0.00230517	0.0293545	0.816615	0.980959	protein_coding	Pip4k2b
1953	ENSMUSG00000018548	1427.16	-0.0300791	0.0501539	0.0315967	0.508716	protein_coding	Trim37
1954	ENSMUSG00000018554	116.796	0.00499495	0.0314248	0.200853	0.822122	protein_coding	Ybx2
1955	ENSMUSG00000018559	2255.8	0.0206032	0.0329579	0.14074	0.776455	protein_coding	Ctdnep1
1956	ENSMUSG00000018565	757.13	-0.00590671	0.0277453	0.660461	0.957969	protein_coding	Elp5
1957	ENSMUSG00000018566	96.2738	0.0130992	0.0348618	0.0128354	0.346686	protein_coding	Slc2a4
1958	ENSMUSG00000018567	5034	0.0127938	0.0328509	0.210496	0.825871	protein_coding	Gabarap
1959	ENSMUSG00000018569	16206.8	0.0126893	0.032019	0.0717633	0.665369	protein_coding	Cldn7
1960	ENSMUSG00000018570	219.427	-0.00474498	0.0313863	0.223074	0.833499	protein_coding	2810408A11Rik
1961	ENSMUSG00000018572	1591.58	0.0420982	0.0577161	0.0395912	0.550194	protein_coding	Phf23
1962	ENSMUSG00000018574	2415.21	-0.000428244	0.0284921	0.973596	0.997774	protein_coding	Acadvl
1963	ENSMUSG00000018581	40.0342	0.00164512	0.0310771	0.427562	0.921714	protein_coding	Dnah11
1964	ENSMUSG00000018583	7485.29	-0.00569628	0.0299179	0.635869	0.956542	protein_coding	G3bp1
1965	ENSMUSG00000018585	1636.6	0.00805409	0.029461	0.52524	0.936916	protein_coding	Atox1
1966	ENSMUSG00000018589	0	NA	NA	NA	NA	protein_coding	Glra2
1967	ENSMUSG00000018593	11724	-0.00425555	0.0310438	0.426729	0.921466	protein_coding	Sparc
1968	ENSMUSG00000018595	0	NA	NA	NA	NA	protein_coding	Glra4
1969	ENSMUSG00000018599	314.527	0.0119189	0.0324123	0.235053	0.837604	protein_coding	Mief2
1970	ENSMUSG00000018604	2758.34	0.00238554	0.0309824	0.539425	0.938512	protein_coding	Tbx3
1971	ENSMUSG00000018620	24.5664	-0.00589896	0.0317724	0.0537468	0.609683	protein_coding	Mmp20
1972	ENSMUSG00000018623	13837.9	-0.00344496	0.0312661	0.177194	0.803997	protein_coding	Mmp7
1973	ENSMUSG00000018634	0.0591573	5.73e-05	0.0310857	0.920581	NA	protein_coding	Crhr1
1974	ENSMUSG00000018648	206.478	-0.00139586	0.0307746	0.753909	0.972718	protein_coding	Dusp14
1975	ENSMUSG00000018651	414.246	-0.0283713	0.0483261	0.0311245	0.505826	protein_coding	Tada2a
1976	ENSMUSG00000018654	184.61	-0.00229457	0.030922	0.560547	0.940833	protein_coding	Ikzf1
1977	ENSMUSG00000018656	0	NA	NA	NA	NA	protein_coding	Tcaf3
1978	ENSMUSG00000018659	859.505	0.00164166	0.0298144	0.805559	0.979321	protein_coding	Pnpo
1979	ENSMUSG00000018661	1434.18	0.00256229	0.0292666	0.798465	0.978459	protein_coding	Cog1
1980	ENSMUSG00000018666	2795.59	-0.0073697	0.0300485	0.518476	0.936916	protein_coding	Cbx1
1981	ENSMUSG00000018669	1573.36	0.00959938	0.0309411	0.371052	0.902379	protein_coding	Cdk5rap3
1982	ENSMUSG00000018672	120.932	0.00391501	0.0312718	0.231957	0.836153	protein_coding	Copz2
1983	ENSMUSG00000018677	4116.44	0.0102427	0.0287085	0.412206	0.920043	protein_coding	Slc25a39
1984	ENSMUSG00000018678	603.208	-0.020721	0.0374898	0.101982	0.726846	protein_coding	Sp2
1985	ENSMUSG00000018697	837.163	-0.00718183	0.0307529	0.427758	0.921815	protein_coding	Aatf
1986	ENSMUSG00000018698	0.87517	-0.000467379	0.0310825	0.524885	NA	protein_coding	Lhx1
1987	ENSMUSG00000018707	7319.6	0.00345136	0.0309417	0.489764	0.934749	protein_coding	Dync1h1
1988	ENSMUSG00000018727	0.880527	-0.000767688	0.0310891	0.409811	NA	protein_coding	Cpsf4l
1989	ENSMUSG00000018733	282.371	0.0110975	0.0322197	0.242144	0.840726	protein_coding	Pex12
1990	ENSMUSG00000018736	1772.65	0.00454796	0.0300243	0.615287	0.949752	protein_coding	Ndel1
1991	ENSMUSG00000018740	687.539	0.00041158	0.0302032	0.906473	0.991288	protein_coding	Slc25a35
1992	ENSMUSG00000018750	1208.98	0.0218285	0.0387051	0.090997	0.70537	protein_coding	Zbtb4
1993	ENSMUSG00000018752	120.87	0.00284771	0.0309113	0.54958	0.939797	protein_coding	Tnfsfm13
1994	ENSMUSG00000018761	1338.36	-0.0134717	0.0334057	0.171187	0.799538	protein_coding	Mpdu1
1995	ENSMUSG00000018765	2190.47	0.011431	0.0310115	0.343307	0.893936	protein_coding	Fxr2
1996	ENSMUSG00000018770	9827.26	0.00369094	0.0304026	0.676143	0.959712	protein_coding	Atp5g3
1997	ENSMUSG00000018774	356.263	0.00291412	0.0310938	0.410217	0.920043	protein_coding	Cd68
1998	ENSMUSG00000018776	1.7935	0.000827218	0.0310936	0.219953	NA	protein_coding	Slc35g3
1999	ENSMUSG00000018796	1204.21	-0.0181626	0.0368336	0.119257	0.755419	protein_coding	Acsl1
[truncated: 43,707 more rows]
