# Supplementary material for: Loss of DOCK2 potentiates Inflammatory Bowel Disease–associated colorectal cancer via immune dysfunction and IFNγ induction of IDO1 expression
Source: Oncogene. 2024 Sep 7;43(42):3094–107. doi: 10.1038/s41388-024-03135-9 (PMC11473400; doi:10.1038/s41388-024-03135-9)
Supplement: Supplementary file 3 — Table S2 [file 41388_2024_3135_MOESM3_ESM.xlsx]

## Sheet: gProfiler_mmusculus_01-06-2023_
source	term_name	term_id	highlighted	adjusted_p_value	negative_log10_of_adjusted_p_value	term_size	query_size	intersection_size	effective_domain_size	intersections
GO:MF	TAP binding	GO:0046977	TRUE	5.10173e-14	13.2923	20	62	8	25177	H2-Q7,H2-Q6,TAP1,H2-K1,TAP2,H2-Q4,H2-T22,H2-D1
GO:MF	MHC class I protein binding	GO:0042288	TRUE	2.29214e-13	12.6398	40	62	9	25177	H2-Q7,H2-Q6,TAP1,H2-K1,TAP2,H2-Q4,H2-T22,H2-D1,H2-T23
GO:MF	MHC protein binding	GO:0042287	FALSE	2.49756e-12	11.6025	51	62	9	25177	H2-Q7,H2-Q6,TAP1,H2-K1,TAP2,H2-Q4,H2-T22,H2-D1,H2-T23
GO:MF	TAP2 binding	GO:0046979	FALSE	5.90924e-12	11.2285	18	62	7	25177	H2-Q7,H2-Q6,TAP1,H2-K1,TAP2,H2-T22,H2-D1
GO:MF	peptide antigen binding	GO:0042605	FALSE	8.62669e-12	11.0642	58	62	9	25177	H2-Q7,H2-Q6,TAP1,H2-K1,TAP2,H2-Q4,H2-T22,H2-D1,H2-T23
GO:MF	TAP1 binding	GO:0046978	FALSE	9.33841e-12	11.0297	19	62	7	25177	H2-Q7,H2-Q6,TAP1,H2-K1,TAP2,H2-T22,H2-D1
GO:MF	beta-2-microglobulin binding	GO:0030881	FALSE	6.35325e-11	10.197	24	62	7	25177	H2-Q7,H2-Q6,H2-K1,H2-Q4,H2-T22,H2-D1,H2-T23
GO:MF	T cell receptor binding	GO:0042608	FALSE	3.69434e-10	9.43246	30	62	7	25177	H2-Q7,H2-Q6,H2-K1,H2-Q4,H2-T22,H2-D1,H2-T23
GO:MF	natural killer cell lectin-like receptor binding	GO:0046703	TRUE	7.70805e-10	9.11306	33	62	7	25177	H2-Q7,H2-Q6,H2-K1,H2-Q4,H2-T22,H2-D1,H2-T23
GO:MF	CD8 receptor binding	GO:0042610	TRUE	2.25599e-09	8.64666	19	62	6	25177	H2-Q7,H2-Q6,H2-K1,H2-Q4,H2-T22,H2-D1
GO:MF	TAP complex binding	GO:0062061	FALSE	4.70722e-09	8.32724	9	62	5	25177	H2-Q7,H2-Q6,H2-K1,H2-Q4,H2-D1
GO:MF	protein homodimerization activity	GO:0042803	TRUE	2.07875e-07	6.6822	772	62	15	25177	H2-Q7,H2-Q6,GBP2,CCL5,GBP3,GZMA,TAP1,B2M,H2-K1,TAP2,STAT1,TRIM12A,TRIM30D,H2-T22,H2-D1
GO:MF	antigen binding	GO:0003823	FALSE	9.42843e-07	6.02556	206	62	9	25177	H2-Q7,H2-Q6,TAP1,H2-K1,TAP2,H2-Q4,H2-T22,H2-D1,H2-T23
GO:MF	GTP binding	GO:0005525	TRUE	1.14948e-06	5.9395	385	62	11	25177	GVIN1,IGTP,GBP2,GM4951,CIITA,GBP3,IFI47,GM5431,IRGM2,IRGM1,GBP7
GO:MF	guanyl ribonucleotide binding	GO:0032561	FALSE	2.15547e-06	5.66646	409	62	11	25177	GVIN1,IGTP,GBP2,GM4951,CIITA,GBP3,IFI47,GM5431,IRGM2,IRGM1,GBP7
GO:MF	guanyl nucleotide binding	GO:0019001	FALSE	2.15547e-06	5.66646	409	62	11	25177	GVIN1,IGTP,GBP2,GM4951,CIITA,GBP3,IFI47,GM5431,IRGM2,IRGM1,GBP7
GO:MF	peptide binding	GO:0042277	FALSE	4.72804e-06	5.32532	338	62	10	25177	H2-Q7,H2-Q6,TAP1,H2-K1,TAP2,H2-Q4,CD36,H2-T22,H2-D1,H2-T23
GO:MF	anion binding	GO:0043168	FALSE	2.27085e-05	4.64381	2483	62	22	25177	IDO1,GVIN1,NLRC5,IGTP,GBP2,GM4951,CIITA,GAP43,GBP3,TAP1,IFI47,GM5431,IRGM2,IRGM1,GBP7,AKT3,TAP2,CD36,OAS3,OASL2,UBE2L6,PARP14
GO:MF	GTPase activity	GO:0003924	TRUE	3.16196e-05	4.50004	309	62	9	25177	IGTP,GBP2,GM4951,GBP3,IFI47,GM5431,IRGM2,IRGM1,GBP7
GO:MF	protein dimerization activity	GO:0046983	FALSE	4.19625e-05	4.37714	1147	62	15	25177	H2-Q7,H2-Q6,GBP2,CCL5,GBP3,GZMA,TAP1,B2M,H2-K1,TAP2,STAT1,TRIM12A,TRIM30D,H2-T22,H2-D1
GO:MF	amide binding	GO:0033218	FALSE	4.34798e-05	4.36171	428	62	10	25177	H2-Q7,H2-Q6,TAP1,H2-K1,TAP2,H2-Q4,CD36,H2-T22,H2-D1,H2-T23
GO:MF	binding	GO:0005488	FALSE	5.16206e-05	4.28718	16296	62	58	25177	RIMS1,IDO1,FGF23,H2-Q7,H2-Q6,APOL10B,GVIN1,NLRC5,IGTP,GBP2,GM4951,CCL5,CIITA,GAP43,GBP3,KLRB1B,GZMA,APOL9A,TAP1,IFI47,APOL6,GM5431,GZMB,APOL9B,IRGM2,B2M,PSMB8,ZBP1,BATF2,IL18BP,IRGM1,GBP7,C2,AKT3,H2-K1,TAP2,STAT1,H2-Q4,CD274,CD36,OAS3,TRIM12A,PHACTR1,OASL2,UPP1,TRIM30D,TRIM34A,IRF1,H2-T22,H2-D1,STAT2,UBE2L6,CLCA3A1,PARP14,H2-T23,C1S1,APOL7A,PARP12
GO:MF	14-3-3 protein binding	GO:0071889	FALSE	5.33391e-05	4.27295	47	62	5	25177	H2-Q7,H2-Q6,H2-K1,H2-T22,H2-D1
GO:MF	purine nucleotide binding	GO:0017076	FALSE	0.000116457	3.93383	2037	62	19	25177	GVIN1,NLRC5,IGTP,GBP2,GM4951,CIITA,GBP3,TAP1,IFI47,GM5431,IRGM2,IRGM1,GBP7,AKT3,TAP2,OAS3,OASL2,UBE2L6,PARP14
GO:MF	purine ribonucleoside triphosphate binding	GO:0035639	FALSE	0.000127611	3.89411	1836	62	18	25177	GVIN1,NLRC5,IGTP,GBP2,GM4951,CIITA,GBP3,TAP1,IFI47,GM5431,IRGM2,IRGM1,GBP7,AKT3,TAP2,OAS3,OASL2,UBE2L6
GO:MF	carbohydrate derivative binding	GO:0097367	FALSE	0.000134727	3.87055	2278	62	20	25177	GVIN1,NLRC5,IGTP,GBP2,GM4951,CCL5,CIITA,GAP43,GBP3,TAP1,IFI47,GM5431,IRGM2,IRGM1,GBP7,AKT3,TAP2,OAS3,OASL2,UBE2L6
GO:MF	purine ribonucleotide binding	GO:0032555	FALSE	0.000243348	3.61377	1918	62	18	25177	GVIN1,NLRC5,IGTP,GBP2,GM4951,CIITA,GBP3,TAP1,IFI47,GM5431,IRGM2,IRGM1,GBP7,AKT3,TAP2,OAS3,OASL2,UBE2L6
GO:MF	ribonucleotide binding	GO:0032553	FALSE	0.000281226	3.55094	1937	62	18	25177	GVIN1,NLRC5,IGTP,GBP2,GM4951,CIITA,GBP3,TAP1,IFI47,GM5431,IRGM2,IRGM1,GBP7,AKT3,TAP2,OAS3,OASL2,UBE2L6
GO:MF	small molecule binding	GO:0036094	FALSE	0.000300189	3.5226	2631	62	21	25177	IDO1,GVIN1,NLRC5,IGTP,GBP2,GM4951,CIITA,GBP3,TAP1,IFI47,GM5431,IRGM2,IRGM1,GBP7,AKT3,TAP2,CD36,OAS3,OASL2,UBE2L6,PARP14
GO:MF	ribonucleoside triphosphate phosphatase activity	GO:0017111	FALSE	0.000326507	3.48611	672	62	11	25177	IGTP,GBP2,GM4951,GBP3,TAP1,IFI47,GM5431,IRGM2,IRGM1,GBP7,TAP2
GO:MF	catalytic activity	GO:0003824	FALSE	0.000333918	3.47636	5729	62	32	25177	IDO1,IGTP,GBP2,GM4951,CCL5,CIITA,GBP3,GZMA,TAP1,IFI47,GM5431,PSMB9,GZMB,IRGM2,PSMB8,ZBP1,IRGM1,GBP7,C2,AKT3,TAP2,OAS3,TRIM12A,OASL2,UPP1,TRIM30D,UBE2L6,CLCA3A1,PARP14,C1S1,PARP3,PARP12
GO:MF	nucleotide binding	GO:0000166	FALSE	0.000365185	3.43749	2194	62	19	25177	GVIN1,NLRC5,IGTP,GBP2,GM4951,CIITA,GBP3,TAP1,IFI47,GM5431,IRGM2,IRGM1,GBP7,AKT3,TAP2,OAS3,OASL2,UBE2L6,PARP14
GO:MF	nucleoside phosphate binding	GO:1901265	FALSE	0.000365185	3.43749	2194	62	19	25177	GVIN1,NLRC5,IGTP,GBP2,GM4951,CIITA,GBP3,TAP1,IFI47,GM5431,IRGM2,IRGM1,GBP7,AKT3,TAP2,OAS3,OASL2,UBE2L6,PARP14
GO:MF	BH3 domain binding	GO:0051434	TRUE	0.000386946	3.41235	8	62	3	25177	IGTP,IRGM2,IRGM1
GO:MF	hydrolase activity	GO:0016787	FALSE	0.00049429	3.30602	2471	62	20	25177	IGTP,GBP2,GM4951,CCL5,GBP3,GZMA,TAP1,IFI47,GM5431,PSMB9,GZMB,IRGM2,PSMB8,ZBP1,IRGM1,GBP7,C2,TAP2,CLCA3A1,C1S1
GO:MF	pyrophosphatase activity	GO:0016462	FALSE	0.000732276	3.13533	730	62	11	25177	IGTP,GBP2,GM4951,GBP3,TAP1,IFI47,GM5431,IRGM2,IRGM1,GBP7,TAP2
GO:MF	hydrolase activity, acting on acid anhydrides	GO:0016817	FALSE	0.00074206	3.12956	731	62	11	25177	IGTP,GBP2,GM4951,GBP3,TAP1,IFI47,GM5431,IRGM2,IRGM1,GBP7,TAP2
GO:MF	hydrolase activity, acting on acid anhydrides, in phosphorus-containing anhydrides	GO:0016818	FALSE	0.00074206	3.12956	731	62	11	25177	IGTP,GBP2,GM4951,GBP3,TAP1,IFI47,GM5431,IRGM2,IRGM1,GBP7,TAP2
GO:MF	identical protein binding	GO:0042802	FALSE	0.000929783	3.03162	2334	62	19	25177	H2-Q7,H2-Q6,GBP2,CCL5,GBP3,KLRB1B,GZMA,TAP1,B2M,ZBP1,H2-K1,TAP2,STAT1,TRIM12A,UPP1,TRIM30D,H2-T22,H2-D1,STAT2
GO:MF	protein-folding chaperone binding	GO:0051087	FALSE	0.00134657	2.87077	160	62	6	25177	H2-Q7,H2-Q6,H2-K1,H2-Q4,H2-T22,H2-D1
GO:MF	death domain binding	GO:0070513	FALSE	0.00195889	2.70799	13	62	3	25177	IGTP,IRGM2,IRGM1
GO:MF	CARD domain binding	GO:0050700	TRUE	0.00248876	2.60402	14	62	3	25177	IGTP,IRGM2,IRGM1
GO:MF	tapasin binding	GO:0046980	FALSE	0.00292483	2.5339	2	62	2	25177	TAP1,TAP2
GO:MF	pentosyltransferase activity	GO:0016763	TRUE	0.00404847	2.39271	52	62	4	25177	UPP1,PARP14,PARP3,PARP12
GO:MF	protein binding	GO:0005515	FALSE	0.00467912	2.32984	10491	62	43	25177	RIMS1,IDO1,FGF23,H2-Q7,H2-Q6,NLRC5,IGTP,GBP2,CCL5,CIITA,GAP43,GBP3,KLRB1B,GZMA,TAP1,GZMB,IRGM2,B2M,PSMB8,ZBP1,IL18BP,IRGM1,GBP7,AKT3,H2-K1,TAP2,STAT1,H2-Q4,CD274,CD36,TRIM12A,PHACTR1,OASL2,UPP1,TRIM30D,TRIM34A,IRF1,H2-T22,H2-D1,STAT2,UBE2L6,PARP14,H2-T23
GO:MF	BH domain binding	GO:0051400	FALSE	0.00554011	2.25648	18	62	3	25177	IGTP,IRGM2,IRGM1
GO:MF	ABC-type peptide transporter activity	GO:0015440	FALSE	0.00876055	2.05747	3	62	2	25177	TAP1,TAP2
GO:MF	ABC-type peptide antigen transporter activity	GO:0015433	TRUE	0.00876055	2.05747	3	62	2	25177	TAP1,TAP2
GO:MF	ion binding	GO:0043167	FALSE	0.00993985	2.00262	5979	62	30	25177	RIMS1,IDO1,GVIN1,NLRC5,IGTP,GBP2,GM4951,CIITA,GAP43,GBP3,TAP1,IFI47,GM5431,IRGM2,IRGM1,GBP7,C2,AKT3,TAP2,CD36,OAS3,TRIM12A,OASL2,TRIM30D,TRIM34A,UBE2L6,CLCA3A1,PARP14,C1S1,PARP12
GO:MF	NAD+ ADP-ribosyltransferase activity	GO:0003950	FALSE	0.0119188	1.92377	23	62	3	25177	PARP14,PARP3,PARP12
GO:MF	NAD+-protein ADP-ribosyltransferase activity	GO:1990404	FALSE	0.0119188	1.92377	23	62	3	25177	PARP14,PARP3,PARP12
GO:MF	nucleotidyltransferase activity	GO:0016779	TRUE	0.0121673	1.91481	140	62	5	25177	OAS3,OASL2,PARP14,PARP3,PARP12
GO:MF	pattern recognition receptor activity	GO:0038187	TRUE	0.0298293	1.52536	31	62	3	25177	CD36,TRIM12A,TRIM30D
GO:MF	chloride channel activity	GO:0005254	TRUE	0.0298307	1.52534	86	62	4	25177	APOL10B,APOL9A,APOL9B,CLCA3A1
GO:MF	MHC class Ib protein binding	GO:0023029	FALSE	0.0435944	1.36057	6	62	2	25177	TAP1,TAP2
GO:MF	protein-containing complex binding	GO:0044877	FALSE	0.044817	1.34856	1562	62	13	25177	H2-Q7,H2-Q6,GBP2,CIITA,TAP1,B2M,H2-K1,TAP2,H2-Q4,CD36,H2-T22,H2-D1,H2-T23
GO:MF	monoatomic anion channel activity	GO:0005253	FALSE	0.0496369	1.3042	98	62	4	25177	APOL10B,APOL9A,APOL9B,CLCA3A1
GO:BP	immune system process	GO:0002376	TRUE	1.07331e-23	22.9693	2720	61	41	27205	IDO1,H2-Q7,H2-Q6,NLRC5,IGTP,GBP2,CCL5,CIITA,GBP3,KLRB1B,TAP1,PSMB9,GZMB,IRGM2,B2M,PSMB8,ZBP1,BATF2,IL18BP,IRGM1,GBP7,IFI44,C2,H2-K1,TAP2,STAT1,H2-Q4,CD274,CD36,OAS3,TRIM12A,OASL2,TRIM30D,IRF1,H2-T22,H2-D1,STAT2,PARP14,H2-T23,C1S1,PARP3
GO:BP	immune response	GO:0006955	FALSE	5.84179e-22	21.2335	1875	61	35	27205	IDO1,H2-Q7,NLRC5,IGTP,GBP2,CCL5,CIITA,GBP3,KLRB1B,TAP1,GZMB,IRGM2,B2M,ZBP1,IL18BP,IRGM1,GBP7,IFI44,C2,H2-K1,TAP2,STAT1,CD274,CD36,OAS3,TRIM12A,OASL2,TRIM30D,IRF1,H2-D1,STAT2,PARP14,H2-T23,C1S1,PARP3
GO:BP	response to other organism	GO:0051707	FALSE	9.76794e-19	18.0102	1812	61	32	27205	IDO1,H2-Q7,NLRC5,IGTP,GBP2,CCL5,CIITA,GBP3,KLRB1B,GZMA,TAP1,GZMB,IRGM2,B2M,ZBP1,BATF2,IRGM1,GBP7,IFI44,C2,H2-K1,TAP2,STAT1,CD274,CD36,OAS3,TRIM12A,OASL2,TRIM30D,IRF1,STAT2,PARP14
GO:BP	response to external biotic stimulus	GO:0043207	FALSE	1.04423e-18	17.9812	1816	61	32	27205	IDO1,H2-Q7,NLRC5,IGTP,GBP2,CCL5,CIITA,GBP3,KLRB1B,GZMA,TAP1,GZMB,IRGM2,B2M,ZBP1,BATF2,IRGM1,GBP7,IFI44,C2,H2-K1,TAP2,STAT1,CD274,CD36,OAS3,TRIM12A,OASL2,TRIM30D,IRF1,STAT2,PARP14
GO:BP	response to biotic stimulus	GO:0009607	FALSE	1.95359e-18	17.7092	1854	61	32	27205	IDO1,H2-Q7,NLRC5,IGTP,GBP2,CCL5,CIITA,GBP3,KLRB1B,GZMA,TAP1,GZMB,IRGM2,B2M,ZBP1,BATF2,IRGM1,GBP7,IFI44,C2,H2-K1,TAP2,STAT1,CD274,CD36,OAS3,TRIM12A,OASL2,TRIM30D,IRF1,STAT2,PARP14
GO:BP	defense response	GO:0006952	FALSE	2.26141e-18	17.6456	1863	61	32	27205	IDO1,H2-Q7,NLRC5,IGTP,GBP2,GM4951,CCL5,CIITA,GBP3,KLRB1B,TAP1,IFI47,GM5431,GZMB,IRGM2,B2M,ZBP1,BATF2,IRGM1,GBP7,C2,H2-K1,TAP2,STAT1,CD36,OAS3,TRIM12A,OASL2,TRIM30D,IRF1,STAT2,PARP14
GO:BP	innate immune response	GO:0045087	FALSE	3.41807e-18	17.4662	1017	61	26	27205	H2-Q7,NLRC5,IGTP,GBP2,CCL5,CIITA,GBP3,KLRB1B,TAP1,GZMB,IRGM2,B2M,ZBP1,IRGM1,GBP7,C2,TAP2,STAT1,CD36,OAS3,TRIM12A,OASL2,TRIM30D,IRF1,STAT2,PARP14
GO:BP	defense response to other organism	GO:0098542	FALSE	6.71403e-18	17.173	1308	61	28	27205	H2-Q7,NLRC5,IGTP,GBP2,CCL5,CIITA,GBP3,KLRB1B,TAP1,GZMB,IRGM2,B2M,ZBP1,BATF2,IRGM1,GBP7,C2,H2-K1,TAP2,STAT1,CD36,OAS3,TRIM12A,OASL2,TRIM30D,IRF1,STAT2,PARP14
GO:BP	biological process involved in interspecies interaction between organisms	GO:0044419	FALSE	1.077e-17	16.9678	1962	61	32	27205	IDO1,H2-Q7,NLRC5,IGTP,GBP2,CCL5,CIITA,GBP3,KLRB1B,GZMA,TAP1,GZMB,IRGM2,B2M,ZBP1,BATF2,IRGM1,GBP7,IFI44,C2,H2-K1,TAP2,STAT1,CD274,CD36,OAS3,TRIM12A,OASL2,TRIM30D,IRF1,STAT2,PARP14
GO:BP	regulation of immune response	GO:0050776	FALSE	2.75388e-16	15.5601	955	61	24	27205	IDO1,NLRC5,IGTP,KLRB1B,TAP1,IRGM2,B2M,ZBP1,IRGM1,C2,H2-K1,TAP2,CD274,CD36,OAS3,TRIM12A,TRIM30D,IRF1,H2-D1,STAT2,PARP14,H2-T23,C1S1,PARP3
GO:BP	antigen processing and presentation of endogenous peptide antigen	GO:0002483	FALSE	8.46527e-16	15.0724	37	61	10	27205	H2-Q7,H2-Q6,TAP1,B2M,H2-K1,TAP2,H2-Q4,H2-T22,H2-D1,H2-T23
GO:BP	antigen processing and presentation of endogenous antigen	GO:0019883	FALSE	1.1469e-15	14.9405	38	61	10	27205	H2-Q7,H2-Q6,TAP1,B2M,H2-K1,TAP2,H2-Q4,H2-T22,H2-D1,H2-T23
GO:BP	cellular response to interferon-beta	GO:0035458	TRUE	1.23174e-15	14.9095	59	61	11	27205	IGTP,GBP2,GM4951,GBP3,IFI47,GM5431,IRGM2,IRGM1,GBP7,STAT1,IRF1
GO:BP	cellular response to type II interferon	GO:0071346	FALSE	2.49384e-15	14.6031	127	61	13	27205	H2-Q7,NLRC5,IGTP,GBP2,CCL5,CIITA,GBP3,IRGM2,IRGM1,GBP7,STAT1,IRF1,PARP14
GO:BP	response to interferon-beta	GO:0035456	FALSE	7.89236e-15	14.1028	69	61	11	27205	IGTP,GBP2,GM4951,GBP3,IFI47,GM5431,IRGM2,IRGM1,GBP7,STAT1,IRF1
GO:BP	antigen processing and presentation of peptide antigen via MHC class Ib	GO:0002428	FALSE	1.83657e-14	13.736	30	61	9	27205	H2-Q7,H2-Q6,B2M,H2-K1,TAP2,H2-Q4,H2-T22,H2-D1,H2-T23
GO:BP	regulation of response to biotic stimulus	GO:0002831	FALSE	2.17069e-14	13.6634	479	61	18	27205	NLRC5,IGTP,CCL5,KLRB1B,TAP1,IRGM2,ZBP1,IRGM1,TAP2,STAT1,CD274,CD36,OAS3,TRIM12A,TRIM30D,IRF1,STAT2,PARP14
GO:BP	response to external stimulus	GO:0009605	FALSE	2.59418e-14	13.586	3212	61	35	27205	IDO1,FGF23,H2-Q7,NLRC5,IGTP,GBP2,CCL5,CIITA,GAP43,GBP3,KLRB1B,GZMA,TAP1,GZMB,IRGM2,B2M,ZBP1,BATF2,IRGM1,GBP7,IFI44,C2,H2-K1,TAP2,STAT1,CD274,CD36,OAS3,TRIM12A,OASL2,UPP1,TRIM30D,IRF1,STAT2,PARP14
GO:BP	antigen processing and presentation via MHC class Ib	GO:0002475	FALSE	3.58816e-14	13.4451	32	61	9	27205	H2-Q7,H2-Q6,B2M,H2-K1,TAP2,H2-Q4,H2-T22,H2-D1,H2-T23
GO:BP	response to type II interferon	GO:0034341	FALSE	4.23528e-14	13.3731	157	61	13	27205	H2-Q7,NLRC5,IGTP,GBP2,CCL5,CIITA,GBP3,IRGM2,IRGM1,GBP7,STAT1,IRF1,PARP14
GO:BP	regulation of immune system process	GO:0002682	FALSE	1.77151e-13	12.7517	1581	61	26	27205	IDO1,NLRC5,IGTP,CCL5,KLRB1B,TAP1,IRGM2,B2M,ZBP1,IRGM1,C2,H2-K1,TAP2,STAT1,CD274,CD36,OAS3,TRIM12A,TRIM30D,IRF1,H2-D1,STAT2,PARP14,H2-T23,C1S1,PARP3
GO:BP	antigen processing and presentation of peptide antigen	GO:0048002	FALSE	7.82415e-13	12.1066	69	61	10	27205	H2-Q7,H2-Q6,TAP1,B2M,H2-K1,TAP2,H2-Q4,H2-T22,H2-D1,H2-T23
GO:BP	antigen processing and presentation	GO:0019882	FALSE	2.33557e-12	11.6316	113	61	11	27205	H2-Q7,H2-Q6,TAP1,B2M,PSMB8,H2-K1,TAP2,H2-Q4,H2-T22,H2-D1,H2-T23
GO:BP	antigen processing and presentation of endogenous peptide antigen via MHC class Ib	GO:0002476	FALSE	2.82664e-12	11.5487	29	61	8	27205	H2-Q7,H2-Q6,H2-K1,TAP2,H2-Q4,H2-T22,H2-D1,H2-T23
GO:BP	interferon-mediated signaling pathway	GO:0140888	FALSE	3.25885e-12	11.4869	79	61	10	27205	NLRC5,IGTP,IRGM2,ZBP1,IRGM1,STAT1,OAS3,IRF1,STAT2,PARP14
GO:BP	response to cytokine	GO:0034097	FALSE	5.20354e-12	11.2837	1167	61	22	27205	FGF23,H2-Q7,NLRC5,IGTP,GBP2,GM4951,CCL5,CIITA,GBP3,IFI47,GM5431,IRGM2,ZBP1,IRGM1,GBP7,STAT1,CD274,OAS3,OASL2,IRF1,STAT2,PARP14
GO:BP	positive regulation of immune response	GO:0050778	FALSE	7.02035e-12	11.1536	783	61	19	27205	IDO1,NLRC5,IGTP,IRGM2,B2M,ZBP1,IRGM1,C2,H2-K1,TAP2,CD274,CD36,OAS3,TRIM12A,TRIM30D,IRF1,H2-D1,H2-T23,C1S1
GO:BP	regulation of innate immune response	GO:0045088	FALSE	8.69624e-12	11.0607	383	61	15	27205	NLRC5,IGTP,KLRB1B,TAP1,IRGM2,ZBP1,IRGM1,TAP2,CD36,OAS3,TRIM12A,TRIM30D,IRF1,STAT2,PARP14
GO:BP	cellular response to cytokine stimulus	GO:0071345	FALSE	9.06198e-12	11.0428	1055	61	21	27205	FGF23,H2-Q7,NLRC5,IGTP,GBP2,GM4951,CCL5,CIITA,GBP3,IFI47,GM5431,IRGM2,ZBP1,IRGM1,GBP7,STAT1,OAS3,OASL2,IRF1,STAT2,PARP14
GO:BP	response to stress	GO:0006950	FALSE	1.04458e-11	10.9811	4156	61	36	27205	IDO1,H2-Q7,NLRC5,IGTP,GBP2,GM4951,CCL5,CIITA,GAP43,GBP3,KLRB1B,TAP1,IFI47,GM5431,GZMB,IRGM2,B2M,ZBP1,BATF2,IRGM1,GBP7,C2,AKT3,H2-K1,TAP2,STAT1,CD36,OAS3,TRIM12A,OASL2,UPP1,TRIM30D,IRF1,STAT2,PARP14,PARP3
GO:BP	regulation of defense response	GO:0031347	FALSE	4.71445e-11	10.3266	746	61	18	27205	IDO1,NLRC5,IGTP,CCL5,KLRB1B,TAP1,IRGM2,ZBP1,IRGM1,TAP2,STAT1,CD36,OAS3,TRIM12A,TRIM30D,IRF1,STAT2,PARP14
GO:BP	type II interferon-mediated signaling pathway	GO:0060333	FALSE	1.1559e-10	9.93708	24	61	7	27205	NLRC5,IGTP,IRGM2,IRGM1,STAT1,IRF1,PARP14
GO:BP	antigen processing and presentation of peptide antigen via MHC class I	GO:0002474	FALSE	1.1559e-10	9.93708	24	61	7	27205	H2-Q7,TAP1,B2M,H2-K1,TAP2,H2-D1,H2-T23
GO:BP	response to bacterium	GO:0009617	FALSE	1.45347e-10	9.83759	1067	61	20	27205	IDO1,NLRC5,IGTP,GBP2,CCL5,GBP3,GZMA,IRGM2,B2M,IRGM1,GBP7,IFI44,C2,H2-K1,TAP2,CD274,CD36,OAS3,TRIM12A,TRIM30D
GO:BP	response to virus	GO:0009615	FALSE	3.52721e-10	9.45257	399	61	14	27205	NLRC5,IGTP,CCL5,IRGM2,ZBP1,IRGM1,GBP7,STAT1,OAS3,TRIM12A,OASL2,TRIM30D,IRF1,STAT2
GO:BP	positive regulation of immune system process	GO:0002684	FALSE	5.3721e-10	9.26986	1145	61	20	27205	IDO1,NLRC5,IGTP,CCL5,IRGM2,B2M,ZBP1,IRGM1,C2,H2-K1,TAP2,CD274,CD36,OAS3,TRIM12A,TRIM30D,IRF1,H2-D1,H2-T23,C1S1
GO:BP	cellular response to organic substance	GO:0071310	FALSE	7.2938e-10	9.13705	2459	61	27	27205	FGF23,H2-Q7,NLRC5,IGTP,GBP2,GM4951,CCL5,CIITA,GBP3,IFI47,GM5431,IRGM2,B2M,ZBP1,IRGM1,GBP7,AKT3,STAT1,CD274,CD36,OAS3,TRIM12A,OASL2,TRIM30D,IRF1,STAT2,PARP14
GO:BP	regulation of response to external stimulus	GO:0032101	FALSE	1.72284e-08	7.76376	1060	61	18	27205	IDO1,NLRC5,IGTP,CCL5,KLRB1B,TAP1,IRGM2,ZBP1,IRGM1,TAP2,STAT1,CD36,OAS3,TRIM12A,TRIM30D,IRF1,STAT2,PARP14
GO:BP	antigen processing and presentation of endogenous peptide antigen via MHC class I	GO:0019885	FALSE	2.06441e-08	7.6852	10	61	5	27205	TAP1,B2M,H2-K1,TAP2,H2-D1
GO:BP	response to organic substance	GO:0010033	FALSE	2.12773e-08	7.67208	3583	61	30	27205	IDO1,FGF23,H2-Q7,NLRC5,IGTP,GBP2,GM4951,CCL5,CIITA,GBP3,IFI47,GM5431,IRGM2,B2M,ZBP1,IRGM1,GBP7,C2,AKT3,TAP2,STAT1,CD274,CD36,OAS3,TRIM12A,OASL2,TRIM30D,IRF1,STAT2,PARP14
GO:BP	response to molecule of bacterial origin	GO:0002237	FALSE	4.58102e-08	7.33904	463	61	13	27205	IDO1,IGTP,GBP2,CCL5,IRGM2,B2M,IRGM1,C2,TAP2,CD274,CD36,TRIM12A,TRIM30D
GO:BP	regulation of cytokine-mediated signaling pathway	GO:0001959	FALSE	5.6302e-08	7.24948	143	61	9	27205	NLRC5,IGTP,CCL5,IRGM2,ZBP1,IRGM1,OAS3,STAT2,PARP14
GO:BP	regulation of response to cytokine stimulus	GO:0060759	FALSE	1.09663e-07	6.95994	154	61	9	27205	NLRC5,IGTP,CCL5,IRGM2,ZBP1,IRGM1,OAS3,STAT2,PARP14
GO:BP	positive regulation of response to stimulus	GO:0048584	FALSE	1.48045e-07	6.82961	2378	61	24	27205	IDO1,FGF23,NLRC5,IGTP,CCL5,IRGM2,B2M,ZBP1,IRGM1,C2,AKT3,H2-K1,TAP2,CD274,CD36,OAS3,TRIM12A,TRIM30D,IRF1,H2-D1,PARP14,H2-T23,C1S1,PARP3
GO:BP	defense response to virus	GO:0051607	FALSE	1.69599e-07	6.77058	313	61	11	27205	NLRC5,CCL5,ZBP1,GBP7,STAT1,OAS3,TRIM12A,OASL2,TRIM30D,IRF1,STAT2
GO:BP	defense response to symbiont	GO:0140546	FALSE	1.75458e-07	6.75583	314	61	11	27205	NLRC5,CCL5,ZBP1,GBP7,STAT1,OAS3,TRIM12A,OASL2,TRIM30D,IRF1,STAT2
GO:BP	adaptive immune response based on somatic recombination of immune receptors built from immunoglobulin superfamily domains	GO:0002460	FALSE	2.13296e-07	6.67102	416	61	12	27205	GZMB,B2M,IL18BP,C2,H2-K1,TAP2,CD274,IRF1,H2-D1,H2-T23,C1S1,PARP3
GO:BP	regulation of type II interferon-mediated signaling pathway	GO:0060334	FALSE	2.43906e-07	6.61278	15	61	5	27205	NLRC5,IGTP,IRGM2,IRGM1,PARP14
GO:BP	regulation of response to type II interferon	GO:0060330	FALSE	2.43906e-07	6.61278	15	61	5	27205	NLRC5,IGTP,IRGM2,IRGM1,PARP14
GO:BP	cellular response to chemical stimulus	GO:0070887	FALSE	2.83905e-07	6.54683	3173	61	27	27205	FGF23,H2-Q7,NLRC5,IGTP,GBP2,GM4951,CCL5,CIITA,GBP3,IFI47,GM5431,IRGM2,B2M,ZBP1,IRGM1,GBP7,AKT3,STAT1,CD274,CD36,OAS3,TRIM12A,OASL2,TRIM30D,IRF1,STAT2,PARP14
GO:BP	positive regulation of response to biotic stimulus	GO:0002833	FALSE	3.38115e-07	6.47094	334	61	11	27205	NLRC5,IGTP,IRGM2,ZBP1,IRGM1,CD274,CD36,OAS3,TRIM12A,TRIM30D,IRF1
GO:BP	positive regulation of defense response	GO:0031349	FALSE	4.05134e-07	6.3924	440	61	12	27205	IDO1,NLRC5,IGTP,CCL5,IRGM2,ZBP1,IRGM1,CD36,OAS3,TRIM12A,TRIM30D,IRF1
GO:BP	regulation of response to stress	GO:0080134	FALSE	4.16931e-07	6.37994	1467	61	19	27205	IDO1,NLRC5,IGTP,CCL5,KLRB1B,TAP1,IRGM2,ZBP1,IRGM1,TAP2,STAT1,CD36,OAS3,TRIM12A,TRIM30D,IRF1,STAT2,PARP14,PARP3
GO:BP	adaptive immune response	GO:0002250	FALSE	4.76154e-07	6.32225	560	61	13	27205	TAP1,GZMB,B2M,IL18BP,C2,H2-K1,TAP2,CD274,IRF1,H2-D1,H2-T23,C1S1,PARP3
GO:BP	response to lipopolysaccharide	GO:0032496	FALSE	4.85045e-07	6.31422	447	61	12	27205	IDO1,IGTP,GBP2,CCL5,IRGM2,B2M,IRGM1,C2,CD274,CD36,TRIM12A,TRIM30D
GO:BP	cytokine-mediated signaling pathway	GO:0019221	FALSE	5.64613e-07	6.24825	453	61	12	27205	NLRC5,IGTP,CCL5,IRGM2,ZBP1,IRGM1,STAT1,OAS3,OASL2,IRF1,STAT2,PARP14
GO:BP	T cell mediated cytotoxicity	GO:0001913	FALSE	8.38365e-07	6.07657	42	61	6	27205	GZMB,B2M,H2-K1,TAP2,H2-D1,H2-T23
GO:BP	leukocyte mediated cytotoxicity	GO:0001909	FALSE	8.97682e-07	6.04688	130	61	8	27205	KLRB1B,TAP1,GZMB,B2M,H2-K1,TAP2,H2-D1,H2-T23
GO:BP	negative regulation of immune response	GO:0050777	FALSE	9.84551e-07	6.00676	197	61	9	27205	NLRC5,KLRB1B,TAP1,TAP2,OAS3,IRF1,STAT2,PARP14,PARP3
GO:BP	positive regulation of T cell mediated cytotoxicity	GO:0001916	FALSE	1.63582e-06	5.78626	21	61	5	27205	B2M,H2-K1,TAP2,H2-D1,H2-T23
GO:BP	positive regulation of innate immune response	GO:0045089	FALSE	2.54053e-06	5.59508	305	61	10	27205	NLRC5,IGTP,IRGM2,ZBP1,IRGM1,CD36,OAS3,TRIM12A,TRIM30D,IRF1
GO:BP	lipoprotein metabolic process	GO:0042157	TRUE	2.66143e-06	5.57489	149	61	8	27205	APOL10B,IGTP,APOL9A,APOL6,APOL9B,IRGM2,IRGM1,APOL7A
GO:BP	regulation of response to stimulus	GO:0048583	FALSE	2.66646e-06	5.57407	4056	61	29	27205	IDO1,FGF23,NLRC5,IGTP,CCL5,KLRB1B,TAP1,IRGM2,B2M,ZBP1,IRGM1,GBP7,C2,AKT3,H2-K1,TAP2,STAT1,CD274,CD36,OAS3,TRIM12A,TRIM30D,IRF1,H2-D1,STAT2,PARP14,H2-T23,C1S1,PARP3
GO:BP	positive regulation of response to type II interferon	GO:0060332	FALSE	2.74168e-06	5.56198	8	61	4	27205	NLRC5,IGTP,IRGM2,IRGM1
GO:BP	positive regulation of type II interferon-mediated signaling pathway	GO:0060335	FALSE	2.74168e-06	5.56198	8	61	4	27205	NLRC5,IGTP,IRGM2,IRGM1
GO:BP	lymphocyte mediated immunity	GO:0002449	FALSE	2.99862e-06	5.52308	411	61	11	27205	KLRB1B,TAP1,GZMB,B2M,C2,H2-K1,TAP2,H2-D1,H2-T23,C1S1,PARP3
GO:BP	regulation of leukocyte mediated cytotoxicity	GO:0001910	FALSE	3.02668e-06	5.51903	94	61	7	27205	KLRB1B,TAP1,B2M,H2-K1,TAP2,H2-D1,H2-T23
GO:BP	cellular response to lipopolysaccharide	GO:0071222	FALSE	3.16026e-06	5.50028	312	61	10	27205	IGTP,GBP2,CCL5,IRGM2,B2M,IRGM1,CD274,CD36,TRIM12A,TRIM30D
GO:BP	negative regulation of innate immune response	GO:0045824	FALSE	3.26176e-06	5.48655	95	61	7	27205	NLRC5,KLRB1B,TAP1,TAP2,OAS3,STAT2,PARP14
GO:BP	cellular response to molecule of bacterial origin	GO:0071219	FALSE	3.91084e-06	5.40773	319	61	10	27205	IGTP,GBP2,CCL5,IRGM2,B2M,IRGM1,CD274,CD36,TRIM12A,TRIM30D
GO:BP	activation of innate immune response	GO:0002218	FALSE	4.3135e-06	5.36517	233	61	9	27205	IGTP,IRGM2,ZBP1,IRGM1,CD36,OAS3,TRIM12A,TRIM30D,IRF1
GO:BP	positive regulation of cytokine-mediated signaling pathway	GO:0001961	FALSE	5.65054e-06	5.24791	57	61	6	27205	NLRC5,IGTP,IRGM2,ZBP1,IRGM1,PARP14
GO:BP	negative regulation of viral process	GO:0048525	TRUE	6.60265e-06	5.18028	105	61	7	27205	CCL5,CIITA,STAT1,OAS3,TRIM12A,OASL2,TRIM30D
GO:BP	regulation of T cell mediated cytotoxicity	GO:0001914	FALSE	7.80621e-06	5.10756	28	61	5	27205	B2M,H2-K1,TAP2,H2-D1,H2-T23
GO:BP	post-translational protein modification	GO:0043687	TRUE	8.58623e-06	5.0662	61	61	6	27205	IGTP,IRGM2,IRGM1,PARP14,PARP3,PARP12
GO:BP	cellular response to biotic stimulus	GO:0071216	FALSE	8.98957e-06	5.04626	348	61	10	27205	IGTP,GBP2,CCL5,IRGM2,B2M,IRGM1,CD274,CD36,TRIM12A,TRIM30D
GO:BP	positive regulation of response to external stimulus	GO:0032103	FALSE	9.13813e-06	5.03914	580	61	12	27205	IDO1,NLRC5,IGTP,CCL5,IRGM2,ZBP1,IRGM1,CD36,OAS3,TRIM12A,TRIM30D,IRF1
GO:BP	regulation of cell killing	GO:0031341	FALSE	1.10485e-05	4.9567	113	61	7	27205	KLRB1B,TAP1,B2M,H2-K1,TAP2,H2-D1,H2-T23
GO:BP	positive regulation of response to cytokine stimulus	GO:0060760	FALSE	1.15336e-05	4.93804	64	61	6	27205	NLRC5,IGTP,IRGM2,ZBP1,IRGM1,PARP14
GO:BP	regulation of adaptive immune response based on somatic recombination of immune receptors built from immunoglobulin superfamily domains	GO:0002822	FALSE	1.23539e-05	4.9082	181	61	8	27205	B2M,H2-K1,TAP2,CD274,IRF1,H2-D1,H2-T23,PARP3
GO:BP	regulation of viral process	GO:0050792	FALSE	1.40534e-05	4.85222	184	61	8	27205	CCL5,CIITA,GBP7,STAT1,OAS3,TRIM12A,OASL2,TRIM30D
GO:BP	antigen processing and presentation of endogenous peptide antigen via MHC class I via ER pathway	GO:0002484	FALSE	1.8493e-05	4.73299	3	61	3	27205	H2-K1,TAP2,H2-D1
GO:BP	antigen processing and presentation of endogenous peptide antigen via MHC class I via ER pathway, TAP-dependent	GO:0002485	FALSE	1.8493e-05	4.73299	3	61	3	27205	H2-K1,TAP2,H2-D1
GO:BP	defense response to protozoan	GO:0042832	FALSE	1.86901e-05	4.72839	33	61	5	27205	GBP2,GBP3,IRGM2,BATF2,GBP7
GO:BP	regulation of lymphocyte mediated immunity	GO:0002706	FALSE	1.88241e-05	4.72529	191	61	8	27205	KLRB1B,TAP1,B2M,H2-K1,TAP2,H2-D1,H2-T23,PARP3
GO:BP	immune effector process	GO:0002252	FALSE	1.90511e-05	4.72008	761	61	13	27205	KLRB1B,TAP1,GZMB,B2M,C2,H2-K1,TAP2,CD36,IRF1,H2-D1,H2-T23,C1S1,PARP3
GO:BP	negative regulation of immune system process	GO:0002683	FALSE	2.18854e-05	4.65985	498	61	11	27205	IDO1,NLRC5,KLRB1B,TAP1,TAP2,CD274,OAS3,IRF1,STAT2,PARP14,PARP3
GO:BP	regulation of adaptive immune response	GO:0002819	FALSE	2.39685e-05	4.62036	197	61	8	27205	B2M,H2-K1,TAP2,CD274,IRF1,H2-D1,H2-T23,PARP3
GO:BP	cell killing	GO:0001906	FALSE	2.59336e-05	4.58614	199	61	8	27205	KLRB1B,TAP1,GZMB,B2M,H2-K1,TAP2,H2-D1,H2-T23
GO:BP	leukocyte mediated immunity	GO:0002443	FALSE	3.14882e-05	4.50185	516	61	11	27205	KLRB1B,TAP1,GZMB,B2M,C2,H2-K1,TAP2,H2-D1,H2-T23,C1S1,PARP3
GO:BP	response to protozoan	GO:0001562	FALSE	3.40918e-05	4.46735	37	61	5	27205	GBP2,GBP3,IRGM2,BATF2,GBP7
GO:BP	negative regulation of response to biotic stimulus	GO:0002832	FALSE	4.01142e-05	4.3967	136	61	7	27205	NLRC5,KLRB1B,TAP1,TAP2,OAS3,STAT2,PARP14
GO:BP	regulation of immune effector process	GO:0002697	FALSE	4.05677e-05	4.39182	408	61	10	27205	KLRB1B,TAP1,B2M,H2-K1,TAP2,CD36,IRF1,H2-D1,H2-T23,PARP3
GO:BP	response to stimulus	GO:0050896	FALSE	6.00164e-05	4.22173	10596	61	45	27205	IDO1,FGF23,H2-Q7,NLRC5,IGTP,GBP2,GM4951,OLFR56,CCL5,CIITA,GAP43,GBP3,KLRB1B,GZMA,TAP1,IFI47,GM5431,GZMB,IRGM2,B2M,ZBP1,BATF2,IL18BP,IRGM1,GBP7,IFI44,C2,AKT3,H2-K1,TAP2,STAT1,CD274,CD36,OAS3,TRIM12A,OASL2,UPP1,TRIM30D,IRF1,H2-D1,STAT2,PARP14,H2-T23,C1S1,PARP3
GO:BP	response to chemical	GO:0042221	FALSE	8.77895e-05	4.05656	5676	61	32	27205	IDO1,FGF23,H2-Q7,NLRC5,IGTP,GBP2,GM4951,OLFR56,CCL5,CIITA,GAP43,GBP3,IFI47,GM5431,IRGM2,B2M,ZBP1,IRGM1,GBP7,C2,AKT3,TAP2,STAT1,CD274,CD36,OAS3,TRIM12A,OASL2,TRIM30D,IRF1,STAT2,PARP14
GO:BP	regulation of viral life cycle	GO:1903900	FALSE	0.000112753	3.94787	158	61	7	27205	CCL5,CIITA,GBP7,OAS3,TRIM12A,OASL2,TRIM30D
GO:BP	activation of immune response	GO:0002253	FALSE	0.000116702	3.93292	587	61	11	27205	IGTP,IRGM2,ZBP1,IRGM1,C2,CD36,OAS3,TRIM12A,TRIM30D,IRF1,C1S1
GO:BP	positive regulation of T cell mediated immunity	GO:0002711	FALSE	0.000162054	3.79034	50	61	5	27205	B2M,H2-K1,TAP2,H2-D1,H2-T23
GO:BP	regulation of leukocyte mediated immunity	GO:0002703	FALSE	0.000187429	3.72716	257	61	8	27205	KLRB1B,TAP1,B2M,H2-K1,TAP2,H2-D1,H2-T23,PARP3
GO:BP	defense response to bacterium	GO:0042742	FALSE	0.000188744	3.72413	481	61	10	27205	IGTP,GBP2,GBP3,IRGM2,B2M,IRGM1,GBP7,H2-K1,CD36,OAS3
GO:BP	T cell mediated immunity	GO:0002456	FALSE	0.000304227	3.5168	110	61	6	27205	GZMB,B2M,H2-K1,TAP2,H2-D1,H2-T23
GO:BP	positive regulation of leukocyte mediated cytotoxicity	GO:0001912	FALSE	0.000345687	3.46132	58	61	5	27205	B2M,H2-K1,TAP2,H2-D1,H2-T23
GO:BP	protein lipidation involved in autophagosome assembly	GO:0061739	FALSE	0.000368088	3.43405	6	61	3	27205	IGTP,IRGM2,IRGM1
GO:BP	positive regulation of adaptive immune response based on somatic recombination of immune receptors built from immunoglobulin superfamily domains	GO:0002824	FALSE	0.000417098	3.37976	116	61	6	27205	B2M,H2-K1,TAP2,CD274,H2-D1,H2-T23
GO:BP	type I interferon-mediated signaling pathway	GO:0060337	FALSE	0.000446516	3.35016	61	61	5	27205	NLRC5,ZBP1,STAT1,OAS3,STAT2
GO:BP	cellular response to type I interferon	GO:0071357	FALSE	0.000525747	3.27922	63	61	5	27205	NLRC5,ZBP1,STAT1,OAS3,STAT2
GO:BP	positive regulation of adaptive immune response	GO:0002821	FALSE	0.000590129	3.22905	123	61	6	27205	B2M,H2-K1,TAP2,CD274,H2-D1,H2-T23
GO:BP	positive regulation of cell killing	GO:0031343	FALSE	0.00077305	3.11179	68	61	5	27205	B2M,H2-K1,TAP2,H2-D1,H2-T23
GO:BP	antigen processing and presentation of exogenous peptide antigen	GO:0002478	FALSE	0.000775493	3.11042	28	61	4	27205	TAP1,B2M,H2-K1,TAP2
GO:BP	response to type I interferon	GO:0034340	FALSE	0.000832016	3.07987	69	61	5	27205	NLRC5,ZBP1,STAT1,OAS3,STAT2
GO:BP	C-terminal protein lipidation	GO:0006501	FALSE	0.00102735	2.98828	8	61	3	27205	IGTP,IRGM2,IRGM1
GO:BP	negative regulation of cytokine-mediated signaling pathway	GO:0001960	FALSE	0.00118239	2.92724	74	61	5	27205	NLRC5,CCL5,OAS3,STAT2,PARP14
GO:BP	positive regulation of autophagosome maturation	GO:1901098	TRUE	0.00153857	2.81288	9	61	3	27205	IGTP,IRGM2,IRGM1
GO:BP	negative regulation of response to cytokine stimulus	GO:0060761	FALSE	0.00153897	2.81277	78	61	5	27205	NLRC5,CCL5,OAS3,STAT2,PARP14
GO:BP	regulation of T cell mediated immunity	GO:0002709	FALSE	0.00164014	2.78512	79	61	5	27205	B2M,H2-K1,TAP2,H2-D1,H2-T23
GO:BP	antigen processing and presentation of exogenous antigen	GO:0019884	FALSE	0.00173892	2.75972	34	61	4	27205	TAP1,B2M,H2-K1,TAP2
GO:BP	cellular response to lipid	GO:0071396	FALSE	0.00177117	2.75174	772	61	11	27205	FGF23,IGTP,GBP2,CCL5,IRGM2,B2M,IRGM1,CD274,CD36,TRIM12A,TRIM30D
GO:BP	response to lipid	GO:0033993	FALSE	0.00193833	2.71257	1137	61	13	27205	IDO1,FGF23,IGTP,GBP2,CCL5,IRGM2,B2M,IRGM1,C2,CD274,CD36,TRIM12A,TRIM30D
GO:BP	viral process	GO:0016032	FALSE	0.00194299	2.71153	350	61	8	27205	CCL5,CIITA,GBP7,STAT1,OAS3,TRIM12A,OASL2,TRIM30D
GO:BP	CAMKK-AMPK signaling cascade	GO:0061762	TRUE	0.00301253	2.52107	11	61	3	27205	IGTP,IRGM2,IRGM1
GO:BP	negative regulation of defense response	GO:0031348	FALSE	0.0036916	2.43279	265	61	7	27205	NLRC5,KLRB1B,TAP1,TAP2,OAS3,STAT2,PARP14
GO:BP	positive regulation of immune effector process	GO:0002699	FALSE	0.00438617	2.35791	272	61	7	27205	B2M,H2-K1,TAP2,CD36,IRF1,H2-D1,H2-T23
GO:BP	regulation of type I interferon-mediated signaling pathway	GO:0060338	FALSE	0.00500556	2.30055	44	61	4	27205	NLRC5,ZBP1,OAS3,STAT2
GO:BP	viral life cycle	GO:0019058	FALSE	0.00506543	2.29538	278	61	7	27205	CCL5,CIITA,GBP7,OAS3,TRIM12A,OASL2,TRIM30D
GO:BP	regulation of protein complex stability	GO:0061635	TRUE	0.00520505	2.28358	13	61	3	27205	IGTP,IRGM2,IRGM1
GO:BP	biological process involved in symbiotic interaction	GO:0044403	FALSE	0.0054367	2.26466	281	61	7	27205	GBP2,CCL5,CIITA,GBP3,GBP7,TRIM12A,TRIM30D
GO:BP	pattern recognition receptor signaling pathway	GO:0002221	FALSE	0.00620168	2.20749	184	61	6	27205	IGTP,IRGM2,IRGM1,CD36,OAS3,IRF1
GO:BP	biological process involved in interaction with host	GO:0051701	FALSE	0.00620168	2.20749	184	61	6	27205	GBP2,CIITA,GBP3,GBP7,TRIM12A,TRIM30D
GO:BP	positive regulation of T cell apoptotic process	GO:0070234	TRUE	0.00661402	2.17953	14	61	3	27205	IDO1,CCL5,CD274
GO:BP	calmodulin dependent kinase signaling pathway	GO:0099004	FALSE	0.00661402	2.17953	14	61	3	27205	IGTP,IRGM2,IRGM1
GO:BP	organonitrogen compound metabolic process	GO:1901564	FALSE	0.00779044	2.10844	6489	61	31	27205	IDO1,FGF23,APOL10B,IGTP,CCL5,GZMA,APOL9A,APOL6,PSMB9,GZMB,APOL9B,IRGM2,B2M,PSMB8,IRGM1,C2,AKT3,CD36,TRIM12A,OASL2,UPP1,TRIM30D,IRF1,STAT2,UBE2L6,CLCA3A1,PARP14,C1S1,APOL7A,PARP3,PARP12
GO:BP	antigen processing and presentation of endogenous peptide antigen via MHC class Ib via ER pathway	GO:0002488	FALSE	0.00852652	2.06923	2	61	2	27205	TAP2,H2-T23
GO:BP	antigen processing and presentation of endogenous peptide antigen via MHC class Ib via ER pathway, TAP-dependent	GO:0002489	FALSE	0.00852652	2.06923	2	61	2	27205	TAP2,H2-T23
GO:BP	innate immune response-activating signaling pathway	GO:0002758	FALSE	0.00866099	2.06243	195	61	6	27205	IGTP,IRGM2,IRGM1,CD36,OAS3,IRF1
GO:BP	nucleotide-binding oligomerization domain containing 2 signaling pathway	GO:0070431	TRUE	0.0101429	1.99384	16	61	3	27205	IGTP,IRGM2,IRGM1
GO:BP	adhesion of symbiont to host	GO:0044406	FALSE	0.0101429	1.99384	16	61	3	27205	GBP2,GBP3,GBP7
GO:BP	C-terminal protein amino acid modification	GO:0018410	FALSE	0.0101429	1.99384	16	61	3	27205	IGTP,IRGM2,IRGM1
GO:BP	protein metabolic process	GO:0019538	FALSE	0.0114691	1.94047	5554	61	28	27205	FGF23,APOL10B,IGTP,CCL5,GZMA,APOL9A,APOL6,PSMB9,GZMB,APOL9B,IRGM2,B2M,PSMB8,IRGM1,C2,AKT3,CD36,TRIM12A,TRIM30D,IRF1,STAT2,UBE2L6,CLCA3A1,PARP14,C1S1,APOL7A,PARP3,PARP12
GO:BP	nucleotide-binding oligomerization domain containing signaling pathway	GO:0070423	FALSE	0.0122967	1.91021	17	61	3	27205	IGTP,IRGM2,IRGM1
GO:BP	positive regulation of lymphocyte mediated immunity	GO:0002708	FALSE	0.013462	1.87089	121	61	5	27205	B2M,H2-K1,TAP2,H2-D1,H2-T23
GO:BP	nucleotide-binding domain, leucine rich repeat containing receptor signaling pathway	GO:0035872	FALSE	0.0147325	1.83172	18	61	3	27205	IGTP,IRGM2,IRGM1
GO:BP	regulation of autophagosome maturation	GO:1901096	FALSE	0.0147325	1.83172	18	61	3	27205	IGTP,IRGM2,IRGM1
GO:BP	positive regulation of lymphocyte apoptotic process	GO:0070230	FALSE	0.0174669	1.75778	19	61	3	27205	IDO1,CCL5,CD274
GO:BP	negative regulation of lymphocyte mediated immunity	GO:0002707	FALSE	0.0187024	1.7281	61	61	4	27205	KLRB1B,TAP1,TAP2,PARP3
GO:BP	negative regulation of immune effector process	GO:0002698	FALSE	0.0221106	1.6554	134	61	5	27205	KLRB1B,TAP1,TAP2,IRF1,PARP3
GO:BP	positive regulation of cytokine production	GO:0001819	TRUE	0.0251052	1.60024	496	61	8	27205	IDO1,CCL5,B2M,STAT1,CD274,CD36,OAS3,IRF1
GO:BP	antigen processing and presentation of exogenous peptide antigen via MHC class Ib	GO:0002477	FALSE	0.0255426	1.59274	3	61	2	27205	B2M,TAP2
GO:BP	antigen processing and presentation of exogenous protein antigen via MHC class Ib, TAP-dependent	GO:0002481	FALSE	0.0255426	1.59274	3	61	2	27205	B2M,TAP2
GO:BP	defense response to Gram-positive bacterium	GO:0050830	FALSE	0.0302794	1.51885	143	61	5	27205	GBP2,GBP3,B2M,GBP7,CD36
GO:BP	positive regulation of leukocyte mediated immunity	GO:0002705	FALSE	0.0323778	1.48975	145	61	5	27205	B2M,H2-K1,TAP2,H2-D1,H2-T23
GO:BP	I-kappaB kinase/NF-kappaB signaling	GO:0007249	TRUE	0.0339978	1.46855	248	61	6	27205	GBP7,STAT1,CD36,TRIM12A,TRIM30D,IRF1
GO:BP	negative regulation of receptor signaling pathway via JAK-STAT	GO:0046426	TRUE	0.0361937	1.44137	24	61	3	27205	GBP7,IRF1,PARP14
GO:BP	negative regulation of leukocyte mediated immunity	GO:0002704	FALSE	0.0382318	1.41757	73	61	4	27205	KLRB1B,TAP1,TAP2,PARP3
GO:BP	negative regulation of type I interferon-mediated signaling pathway	GO:0060339	FALSE	0.0410635	1.38654	25	61	3	27205	NLRC5,OAS3,STAT2
GO:BP	positive regulation of autophagy	GO:0010508	TRUE	0.0419288	1.37749	153	61	5	27205	IGTP,IRGM2,IRGM1,TRIM12A,TRIM30D
GO:BP	negative regulation of receptor signaling pathway via STAT	GO:1904893	FALSE	0.0463455	1.33399	26	61	3	27205	GBP7,IRF1,PARP14
GO:BP	negative regulation of natural killer cell mediated cytotoxicity	GO:0045953	TRUE	0.0463455	1.33399	26	61	3	27205	KLRB1B,TAP1,TAP2
GO:CC	MHC class I peptide loading complex	GO:0042824	TRUE	5.62861e-16	15.2496	15	61	8	27262	H2-Q7,H2-Q6,TAP1,B2M,H2-K1,TAP2,H2-Q4,H2-D1
GO:CC	MHC class I protein complex	GO:0042612	TRUE	4.22975e-14	13.3737	23	61	8	27262	H2-Q7,H2-Q6,B2M,H2-K1,H2-Q4,H2-T22,H2-D1,H2-T23
GO:CC	MHC protein complex	GO:0042611	FALSE	1.98862e-12	11.7014	35	61	8	27262	H2-Q7,H2-Q6,B2M,H2-K1,H2-Q4,H2-T22,H2-D1,H2-T23
GO:CC	MHC class Ib protein complex	GO:0032398	FALSE	7.42501e-12	11.1293	22	61	7	27262	H2-Q7,H2-Q6,H2-K1,H2-Q4,H2-T22,H2-D1,H2-T23
GO:CC	phagocytic vesicle membrane	GO:0030670	TRUE	4.14244e-09	8.38274	50	61	7	27262	H2-Q7,TAP1,B2M,IRGM1,H2-K1,H2-D1,H2-T23
GO:CC	endocytic vesicle membrane	GO:0030666	FALSE	2.81307e-08	7.55082	65	61	7	27262	H2-Q7,TAP1,B2M,IRGM1,H2-K1,H2-D1,H2-T23
GO:CC	endoplasmic reticulum protein-containing complex	GO:0140534	FALSE	1.66938e-07	6.77744	136	61	8	27262	H2-Q7,H2-Q6,TAP1,B2M,H2-K1,TAP2,H2-Q4,H2-D1
GO:CC	extracellular region	GO:0005576	TRUE	2.41474e-07	6.61713	2694	61	24	27262	FGF23,H2-Q7,H2-Q6,APOL10B,GBP2,CCL5,GBP3,GZMA,APOL9A,APOL6,GZMB,APOL9B,B2M,IL18BP,GBP7,C2,H2-K1,H2-Q4,CD274,H2-T22,H2-D1,H2-T23,C1S1,APOL7A
GO:CC	cis-Golgi network membrane	GO:0033106	FALSE	3.51668e-07	6.45387	23	61	5	27262	H2-Q7,H2-Q6,H2-K1,H2-T22,H2-D1
GO:CC	Golgi medial cisterna	GO:0005797	TRUE	4.43452e-07	6.35315	24	61	5	27262	H2-Q7,H2-Q6,H2-K1,H2-Q4,H2-D1
GO:CC	phagocytic vesicle	GO:0045335	FALSE	1.43577e-06	5.84292	113	61	7	27262	H2-Q7,TAP1,B2M,IRGM1,H2-K1,H2-D1,H2-T23
GO:CC	endoplasmic reticulum exit site	GO:0070971	FALSE	1.75158e-06	5.75657	31	61	5	27262	H2-Q7,H2-Q6,H2-K1,H2-Q4,H2-D1
GO:CC	endoplasmic reticulum membrane	GO:0005789	FALSE	2.27129e-06	5.64373	1074	61	15	27262	H2-Q7,H2-Q6,IGTP,GM4951,TAP1,IFI47,GM5431,IRGM2,B2M,IRGM1,H2-K1,TAP2,H2-Q4,H2-D1,H2-T23
GO:CC	endoplasmic reticulum subcompartment	GO:0098827	FALSE	2.44654e-06	5.61145	1080	61	15	27262	H2-Q7,H2-Q6,IGTP,GM4951,TAP1,IFI47,GM5431,IRGM2,B2M,IRGM1,H2-K1,TAP2,H2-Q4,H2-D1,H2-T23
GO:CC	lumenal side of endoplasmic reticulum membrane	GO:0098553	FALSE	2.51746e-06	5.59904	12	61	4	27262	H2-Q7,H2-K1,H2-D1,H2-T23
GO:CC	nuclear outer membrane-endoplasmic reticulum membrane network	GO:0042175	FALSE	3.27827e-06	5.48436	1104	61	15	27262	H2-Q7,H2-Q6,IGTP,GM4951,TAP1,IFI47,GM5431,IRGM2,B2M,IRGM1,H2-K1,TAP2,H2-Q4,H2-D1,H2-T23
GO:CC	external side of plasma membrane	GO:0009897	FALSE	1.84742e-05	4.73343	599	61	11	27262	H2-Q7,H2-Q6,KLRB1B,B2M,H2-K1,H2-Q4,CD274,CD36,H2-T22,H2-D1,H2-T23
GO:CC	symbiont-containing vacuole membrane	GO:0020005	FALSE	2.41473e-05	4.61713	5	61	3	27262	GBP2,GBP3,GBP7
GO:CC	host cell cytoplasm	GO:0030430	FALSE	2.41473e-05	4.61713	5	61	3	27262	GBP2,GBP3,GBP7
GO:CC	host intracellular region	GO:0043656	FALSE	2.41473e-05	4.61713	5	61	3	27262	GBP2,GBP3,GBP7
GO:CC	host cell cytoplasm part	GO:0033655	FALSE	2.41473e-05	4.61713	5	61	3	27262	GBP2,GBP3,GBP7
GO:CC	host intracellular part	GO:0033646	FALSE	2.41473e-05	4.61713	5	61	3	27262	GBP2,GBP3,GBP7
GO:CC	symbiont-containing vacuole	GO:0020003	FALSE	2.41473e-05	4.61713	5	61	3	27262	GBP2,GBP3,GBP7
GO:CC	host cell part	GO:0033643	FALSE	2.41473e-05	4.61713	5	61	3	27262	GBP2,GBP3,GBP7
GO:CC	lumenal side of membrane	GO:0098576	FALSE	2.43129e-05	4.61416	20	61	4	27262	H2-Q7,H2-K1,H2-D1,H2-T23
GO:CC	organelle subcompartment	GO:0031984	FALSE	6.0982e-05	4.2148	1381	61	15	27262	H2-Q7,H2-Q6,IGTP,GM4951,TAP1,IFI47,GM5431,IRGM2,B2M,IRGM1,H2-K1,TAP2,H2-Q4,H2-D1,H2-T23
GO:CC	Golgi membrane	GO:0000139	FALSE	7.84069e-05	4.10565	546	61	10	27262	H2-Q7,H2-Q6,IGTP,GBP2,GBP3,IRGM2,IRGM1,H2-K1,H2-T22,H2-D1
GO:CC	endocytic vesicle	GO:0030139	FALSE	8.62535e-05	4.06422	205	61	7	27262	H2-Q7,TAP1,B2M,IRGM1,H2-K1,H2-D1,H2-T23
GO:CC	cis-Golgi network	GO:0005801	FALSE	8.67703e-05	4.06163	66	61	5	27262	H2-Q7,H2-Q6,H2-K1,H2-T22,H2-D1
GO:CC	endoplasmic reticulum	GO:0005783	FALSE	0.00012258	3.91158	1894	61	17	27262	H2-Q7,H2-Q6,IGTP,GM4951,TAP1,IFI47,GM5431,IRGM2,B2M,IRGM1,H2-K1,TAP2,H2-Q4,CD36,H2-T22,H2-D1,H2-T23
GO:CC	cytoplasm	GO:0005737	FALSE	0.000178552	3.74823	11620	61	45	27262	IDO1,FGF23,H2-Q7,H2-Q6,GVIN1,NLRC5,IGTP,GBP2,GM4951,CCL5,CIITA,GAP43,GBP3,TAP1,IFI47,GM5431,PSMB9,GZMB,IRGM2,B2M,PSMB8,ZBP1,IRGM1,GBP7,IFI44,AKT3,H2-K1,TAP2,STAT1,H2-Q4,CD274,CD36,OAS3,TRIM12A,PHACTR1,OASL2,UPP1,TRIM30D,IRF1,H2-T22,H2-D1,STAT2,PARP14,H2-T23,PARP3
GO:CC	side of membrane	GO:0098552	FALSE	0.000378213	3.42226	813	61	11	27262	H2-Q7,H2-Q6,KLRB1B,B2M,H2-K1,H2-Q4,CD274,CD36,H2-T22,H2-D1,H2-T23
GO:CC	early endosome membrane	GO:0031901	FALSE	0.000511252	3.29136	170	61	6	27262	H2-Q7,H2-Q6,H2-K1,CD274,H2-T22,H2-D1
GO:CC	host cellular component	GO:0018995	FALSE	0.000525336	3.27956	12	61	3	27262	GBP2,GBP3,GBP7
GO:CC	host cell	GO:0043657	FALSE	0.000525336	3.27956	12	61	3	27262	GBP2,GBP3,GBP7
GO:CC	vesicle membrane	GO:0012506	FALSE	0.00103587	2.9847	903	61	11	27262	H2-Q7,H2-Q6,GBP2,TAP1,B2M,IRGM1,H2-K1,CD274,H2-T22,H2-D1,H2-T23
GO:CC	Golgi cisterna	GO:0031985	FALSE	0.00125753	2.90048	113	61	5	27262	H2-Q7,H2-Q6,H2-K1,H2-Q4,H2-D1
GO:CC	extracellular space	GO:0005615	FALSE	0.00129703	2.88705	2002	61	16	27262	FGF23,H2-Q7,H2-Q6,APOL10B,CCL5,APOL9A,APOL9B,B2M,IL18BP,C2,H2-K1,H2-Q4,CD274,H2-T22,H2-D1,H2-T23
GO:CC	cell surface	GO:0009986	FALSE	0.00158922	2.79882	1139	61	12	27262	H2-Q7,H2-Q6,CIITA,KLRB1B,B2M,H2-K1,H2-Q4,CD274,CD36,H2-T22,H2-D1,H2-T23
GO:CC	cytosol	GO:0005829	TRUE	0.00310915	2.50736	4127	61	23	27262	IDO1,GVIN1,NLRC5,IGTP,GBP2,CIITA,GBP3,PSMB9,GZMB,IRGM2,B2M,PSMB8,ZBP1,IRGM1,STAT1,OAS3,TRIM12A,PHACTR1,OASL2,UPP1,TRIM30D,STAT2,PARP14
GO:CC	TAP complex	GO:0042825	FALSE	0.00335292	2.47458	3	61	2	27262	TAP1,TAP2
GO:CC	ISGF3 complex	GO:0070721	TRUE	0.00335292	2.47458	3	61	2	27262	STAT1,STAT2
GO:CC	cellular anatomical entity	GO:0110165	FALSE	0.00408492	2.38882	22796	61	61	27262	RIMS1,IDO1,FGF23,H2-Q7,H2-Q6,APOL10B,GVIN1,NLRC5,IGTP,GBP2,GM4951,OLFR56,CCL5,CIITA,GAP43,GBP3,KLRB1B,GZMA,APOL9A,TAP1,IFI47,APOL6,GM5431,PSMB9,GZMB,APOL9B,IRGM2,B2M,PSMB8,ZBP1,BATF2,IL18BP,IRGM1,GBP7,IFI44,C2,AKT3,H2-K1,TAP2,STAT1,H2-Q4,CD274,CD36,OAS3,TRIM12A,PHACTR1,OASL2,UPP1,TRIM30D,IRF1,H2-T22,H2-D1,STAT2,UBE2L6,CLCA3A1,PARP14,H2-T23,C1S1,APOL7A,PARP3,PARP12
GO:CC	Golgi stack	GO:0005795	FALSE	0.00422566	2.37411	145	61	5	27262	H2-Q7,H2-Q6,H2-K1,H2-Q4,H2-D1
GO:CC	bounding membrane of organelle	GO:0098588	FALSE	0.00425718	2.37088	1707	61	14	27262	H2-Q7,H2-Q6,IGTP,GBP2,GBP3,TAP1,IRGM2,B2M,IRGM1,H2-K1,CD274,H2-T22,H2-D1,H2-T23
GO:CC	cytoplasmic vesicle membrane	GO:0030659	FALSE	0.00543352	2.26492	881	61	10	27262	H2-Q7,H2-Q6,TAP1,B2M,IRGM1,H2-K1,CD274,H2-T22,H2-D1,H2-T23
GO:CC	endomembrane system	GO:0012505	FALSE	0.00572862	2.24195	4282	61	23	27262	H2-Q7,H2-Q6,IGTP,GBP2,GM4951,GBP3,TAP1,IFI47,GM5431,GZMB,IRGM2,B2M,IRGM1,H2-K1,TAP2,H2-Q4,CD274,CD36,TRIM12A,TRIM30D,H2-T22,H2-D1,H2-T23
GO:CC	very-low-density lipoprotein particle	GO:0034361	FALSE	0.0060714	2.21671	26	61	3	27262	APOL10B,APOL9A,APOL9B
GO:CC	triglyceride-rich plasma lipoprotein particle	GO:0034385	FALSE	0.0060714	2.21671	26	61	3	27262	APOL10B,APOL9A,APOL9B
GO:CC	Golgi apparatus	GO:0005794	FALSE	0.00624415	2.20453	1531	61	13	27262	H2-Q7,H2-Q6,IGTP,GBP2,GBP3,IRGM2,B2M,IRGM1,H2-K1,H2-Q4,CD36,H2-T22,H2-D1
GO:CC	lysosomal membrane	GO:0005765	FALSE	0.00629319	2.20113	264	61	6	27262	H2-Q7,H2-Q6,IRGM1,H2-K1,H2-T22,H2-D1
GO:CC	lytic vacuole membrane	GO:0098852	FALSE	0.00629319	2.20113	264	61	6	27262	H2-Q7,H2-Q6,IRGM1,H2-K1,H2-T22,H2-D1
GO:CC	early endosome	GO:0005769	FALSE	0.00853147	2.06898	413	61	7	27262	H2-Q7,H2-Q6,GZMB,H2-K1,CD274,H2-T22,H2-D1
GO:CC	plasma membrane protein complex	GO:0098797	FALSE	0.00993054	2.00303	580	61	8	27262	H2-Q7,H2-Q6,B2M,H2-K1,H2-Q4,H2-T22,H2-D1,H2-T23
GO:CC	high-density lipoprotein particle	GO:0034364	FALSE	0.0125993	1.89966	33	61	3	27262	APOL10B,APOL9A,APOL9B
GO:CC	endosome membrane	GO:0010008	FALSE	0.0138508	1.85853	446	61	7	27262	H2-Q7,H2-Q6,IRGM1,H2-K1,CD274,H2-T22,H2-D1
GO:CC	organelle membrane	GO:0031090	FALSE	0.0153472	1.81397	3300	61	19	27262	H2-Q7,H2-Q6,IGTP,GBP2,GM4951,GBP3,TAP1,IFI47,GM5431,IRGM2,B2M,IRGM1,H2-K1,TAP2,H2-Q4,CD274,H2-T22,H2-D1,H2-T23
GO:CC	vacuolar membrane	GO:0005774	FALSE	0.0179898	1.74497	319	61	6	27262	H2-Q7,H2-Q6,IRGM1,H2-K1,H2-T22,H2-D1
GO:CC	lipoprotein particle	GO:1990777	FALSE	0.0243049	1.61431	41	61	3	27262	APOL10B,APOL9A,APOL9B
GO:CC	plasma lipoprotein particle	GO:0034358	FALSE	0.0243049	1.61431	41	61	3	27262	APOL10B,APOL9A,APOL9B
GO:CC	protein-lipid complex	GO:0032994	FALSE	0.0300525	1.52212	44	61	3	27262	APOL10B,APOL9A,APOL9B
GO:CC	cytoplasmic vesicle	GO:0031410	FALSE	0.03732	1.42806	2085	61	14	27262	H2-Q7,H2-Q6,GBP2,GBP3,TAP1,GZMB,B2M,IRGM1,GBP7,H2-K1,CD274,H2-T22,H2-D1,H2-T23
GO:CC	intracellular vesicle	GO:0097708	FALSE	0.0378877	1.4215	2088	61	14	27262	H2-Q7,H2-Q6,GBP2,GBP3,TAP1,GZMB,B2M,IRGM1,GBP7,H2-K1,CD274,H2-T22,H2-D1,H2-T23
GO:CC	extracellular organelle	GO:0043230	FALSE	0.0383593	1.41613	123	61	4	27262	GBP2,GBP3,GBP7,CD274
GO:CC	extracellular membrane-bounded organelle	GO:0065010	FALSE	0.0383593	1.41613	123	61	4	27262	GBP2,GBP3,GBP7,CD274
KEGG	Antigen processing and presentation	KEGG:04612	FALSE	1.78899e-11	10.7474	83	46	11	8947	H2-Q7,H2-Q6,CIITA,TAP1,B2M,H2-K1,TAP2,H2-Q4,H2-T22,H2-D1,H2-T23
KEGG	Epstein-Barr virus infection	KEGG:05169	FALSE	2.35973e-10	9.62714	224	46	14	8947	H2-Q7,H2-Q6,TAP1,B2M,AKT3,H2-K1,TAP2,STAT1,H2-Q4,OAS3,H2-T22,H2-D1,STAT2,H2-T23
KEGG	Allograft rejection	KEGG:05330	FALSE	2.40044e-08	7.61971	56	46	8	8947	H2-Q7,H2-Q6,GZMB,H2-K1,H2-Q4,H2-T22,H2-D1,H2-T23
KEGG	Graft-versus-host disease	KEGG:05332	FALSE	2.40044e-08	7.61971	56	46	8	8947	H2-Q7,H2-Q6,GZMB,H2-K1,H2-Q4,H2-T22,H2-D1,H2-T23
KEGG	Type I diabetes mellitus	KEGG:04940	FALSE	6.37305e-08	7.19565	63	46	8	8947	H2-Q7,H2-Q6,GZMB,H2-K1,H2-Q4,H2-T22,H2-D1,H2-T23
KEGG	Human immunodeficiency virus 1 infection	KEGG:05170	FALSE	1.02894e-07	6.98761	233	46	12	8947	H2-Q7,H2-Q6,TAP1,B2M,AKT3,H2-K1,TAP2,H2-Q4,TRIM30D,H2-T22,H2-D1,H2-T23
KEGG	Autoimmune thyroid disease	KEGG:05320	FALSE	1.90339e-07	6.72047	72	46	8	8947	H2-Q7,H2-Q6,GZMB,H2-K1,H2-Q4,H2-T22,H2-D1,H2-T23
KEGG	Herpes simplex virus 1 infection	KEGG:05168	FALSE	2.10543e-07	6.67666	444	46	15	8947	H2-Q7,H2-Q6,CCL5,TAP1,B2M,AKT3,H2-K1,TAP2,STAT1,H2-Q4,OAS3,H2-T22,H2-D1,STAT2,H2-T23
KEGG	Human cytomegalovirus infection	KEGG:05163	FALSE	2.19667e-07	6.65824	249	46	12	8947	H2-Q7,H2-Q6,CCL5,TAP1,B2M,AKT3,H2-K1,TAP2,H2-Q4,H2-T22,H2-D1,H2-T23
KEGG	Phagosome	KEGG:04145	FALSE	1.0491e-06	5.97918	174	46	10	8947	H2-Q7,H2-Q6,TAP1,H2-K1,TAP2,H2-Q4,CD36,H2-T22,H2-D1,H2-T23
KEGG	Kaposi sarcoma-associated herpesvirus infection	KEGG:05167	FALSE	8.58075e-06	5.06647	217	46	10	8947	H2-Q7,H2-Q6,AKT3,H2-K1,STAT1,H2-Q4,H2-T22,H2-D1,STAT2,H2-T23
KEGG	Human papillomavirus infection	KEGG:05165	FALSE	1.11219e-05	4.95382	354	46	12	8947	H2-Q7,H2-Q6,AKT3,H2-K1,STAT1,H2-Q4,OASL2,IRF1,H2-T22,H2-D1,STAT2,H2-T23
KEGG	Viral myocarditis	KEGG:05416	FALSE	1.21702e-05	4.9147	81	46	7	8947	H2-Q7,H2-Q6,H2-K1,H2-Q4,H2-T22,H2-D1,H2-T23
KEGG	NOD-like receptor signaling pathway	KEGG:04621	FALSE	6.8766e-05	4.16263	208	46	9	8947	GBP2,CCL5,GBP3,IRGM2,IRGM1,GBP7,STAT1,OAS3,STAT2
KEGG	Cell adhesion molecules	KEGG:04514	FALSE	0.000190872	3.71926	174	46	8	8947	H2-Q7,H2-Q6,H2-K1,H2-Q4,CD274,H2-T22,H2-D1,H2-T23
KEGG	Cellular senescence	KEGG:04218	FALSE	0.000207946	3.68205	176	46	8	8947	H2-Q7,H2-Q6,AKT3,H2-K1,H2-Q4,H2-T22,H2-D1,H2-T23
KEGG	Human T-cell leukemia virus 1 infection	KEGG:05166	FALSE	0.000250541	3.60112	243	46	9	8947	H2-Q7,H2-Q6,B2M,AKT3,H2-K1,H2-Q4,H2-T22,H2-D1,H2-T23
KEGG	Toxoplasmosis	KEGG:05145	FALSE	0.0014914	2.82641	110	46	6	8947	IGTP,CIITA,IRGM2,IRGM1,AKT3,STAT1
KEGG	Viral carcinogenesis	KEGG:05203	FALSE	0.00948489	2.02297	221	46	7	8947	H2-Q7,H2-Q6,H2-K1,H2-Q4,H2-T22,H2-D1,H2-T23
KEGG	Influenza A	KEGG:05164	FALSE	0.018061	1.74326	172	46	6	8947	CCL5,CIITA,AKT3,STAT1,OAS3,STAT2
KEGG	TNF signaling pathway	KEGG:04668	FALSE	0.0228275	1.64154	115	46	5	8947	CCL5,IFI47,GM5431,AKT3,IRF1
KEGG	Endocytosis	KEGG:04144	FALSE	0.0289974	1.53764	265	46	7	8947	H2-Q7,H2-Q6,H2-K1,H2-Q4,H2-T22,H2-D1,H2-T23
REAC	ER-Phagosome pathway	REAC:R-MMU-1236974	FALSE	1.50163e-13	12.8234	35	27	9	8362	H2-Q7,H2-Q6,TAP1,B2M,H2-K1,TAP2,H2-Q4,H2-T22,H2-T23
REAC	Antigen processing-Cross presentation	REAC:R-MMU-1236975	FALSE	4.03207e-13	12.3945	91	27	11	8362	H2-Q7,H2-Q6,TAP1,B2M,PSMB8,H2-K1,TAP2,H2-Q4,CD36,H2-T22,H2-T23
REAC	Antigen Presentation: Folding, assembly and peptide loading of class I MHC	REAC:R-MMU-983170	FALSE	1.18078e-12	11.9278	43	27	9	8362	H2-Q7,H2-Q6,TAP1,B2M,H2-K1,TAP2,H2-Q4,H2-T22,H2-T23
REAC	Endosomal/Vacuolar pathway	REAC:R-MMU-1236977	FALSE	3.49879e-10	9.45608	27	27	7	8362	H2-Q7,H2-Q6,B2M,H2-K1,H2-Q4,H2-T22,H2-T23
REAC	Class I MHC mediated antigen processing & presentation	REAC:R-MMU-983169	FALSE	4.89969e-08	7.30983	343	27	12	8362	H2-Q7,H2-Q6,TAP1,B2M,PSMB8,H2-K1,TAP2,H2-Q4,CD36,H2-T22,UBE2L6,H2-T23
REAC	Adaptive Immune System	REAC:R-MMU-1280218	FALSE	3.47968e-06	5.45846	752	27	14	8362	H2-Q7,H2-Q6,TAP1,B2M,PSMB8,AKT3,H2-K1,TAP2,H2-Q4,CD274,CD36,H2-T22,UBE2L6,H2-T23
REAC	Immunoregulatory interactions between a Lymphoid and a non-Lymphoid cell	REAC:R-MMU-198933	FALSE	0.00097999	3.00878	214	27	7	8362	H2-Q7,H2-Q6,B2M,H2-K1,H2-Q4,H2-T22,H2-T23
REAC	Immune System	REAC:R-MMU-168256	FALSE	0.0016949	2.77085	1641	27	16	8362	H2-Q7,H2-Q6,NLRC5,TAP1,B2M,PSMB8,C2,AKT3,H2-K1,TAP2,H2-Q4,CD274,CD36,H2-T22,UBE2L6,H2-T23
REAC	Post-translational protein phosphorylation	REAC:R-MMU-8957275	FALSE	0.00603289	2.21947	110	27	5	8362	FGF23,APOL10B,APOL9A,APOL9B,APOL7A
REAC	Regulation of Insulin-like Growth Factor (IGF) transport and uptake by Insulin-like Growth Factor Binding Proteins (IGFBPs)	REAC:R-MMU-381426	FALSE	0.00780197	2.1078	116	27	5	8362	FGF23,APOL10B,APOL9A,APOL9B,APOL7A
REAC	Binding and Uptake of Ligands by Scavenger Receptors	REAC:R-MMU-2173782	FALSE	0.0219964	1.65765	144	27	5	8362	APOL10B,APOL9A,APOL9B,CD36,APOL7A
REAC	Neutrophil degranulation	REAC:R-MMU-6798695	FALSE	0.0390268	1.40864	513	27	8	8362	H2-Q7,H2-Q6,B2M,H2-K1,H2-Q4,CD36,H2-T22,H2-T23
REAC	Innate Immune System	REAC:R-MMU-168249	FALSE	0.046436	1.33315	1024	27	11	8362	H2-Q7,H2-Q6,NLRC5,B2M,PSMB8,C2,H2-K1,H2-Q4,CD36,H2-T22,H2-T23
WP	Type II interferon signaling (IFNG)	WP:WP1253	FALSE	6.5032e-08	7.18687	32	19	6	4531	CIITA,TAP1,PSMB9,STAT1,IRF1,STAT2
TF	Factor: IRF-2; motif: NAAANNGAAAGTGAAASTRN	TF:M10268	FALSE	3.88537e-24	23.4106	607	63	28	21866	IDO1,IGTP,GBP2,GM4951,GBP3,APOL9A,TAP1,GM5431,PSMB9,APOL9B,IRGM2,PSMB8,ZBP1,IL18BP,IRGM1,GBP7,H2-K1,TAP2,H2-Q4,CD274,CD36,OASL2,TRIM34A,H2-T22,STAT2,UBE2L6,PARP14,PARP12
TF	Factor: IRF; motif: RRAANTGAAASYGNV	TF:M00772	FALSE	5.31685e-23	22.2743	1135	63	33	21866	IDO1,H2-Q7,H2-Q5,H2-Q6,APOL10B,NLRC5,IGTP,GBP2,GM4951,GBP3,GZMA,APOL9A,APOL9B,IRGM2,B2M,PSMB8,ZBP1,BATF2,IL18BP,GBP7,IFI44,H2-K1,H2-Q4,CD274,TRIM12A,OASL2,TRIM30D,TRIM34A,H2-T22,H2-D1,STAT2,UBE2L6,PARP14
TF	Factor: IRF-1; motif: NRAANNGAAASTGAAASYNN	TF:M10267	FALSE	1.74987e-22	21.757	1292	63	34	21866	IDO1,IGTP,GBP2,GM4951,GBP3,GZMA,APOL9A,TAP1,APOL6,GM5431,PSMB9,APOL9B,IRGM2,B2M,PSMB8,ZBP1,BATF2,IL18BP,IRGM1,GBP7,H2-K1,TAP2,H2-Q4,CD274,CD36,OAS3,TRIM12A,OASL2,TRIM34A,H2-T22,STAT2,UBE2L6,PARP14,PARP12
TF	Factor: ICSBP; motif: RAARTGAAACTG	TF:M00699	FALSE	2.15509e-19	18.6665	1350	63	32	21866	IDO1,H2-Q7,H2-Q5,H2-Q6,NLRC5,IGTP,GBP2,GM4951,CIITA,GBP3,GZMA,APOL9A,APOL9B,IRGM2,B2M,ZBP1,BATF2,IL18BP,IRGM1,GBP7,IFI44,H2-K1,H2-Q4,CD274,TRIM12A,OASL2,UPP1,TRIM30D,TRIM34A,H2-T22,H2-D1,STAT2
TF	Factor: IRF-1; motif: NNRAAANNGAAASN	TF:M07045	FALSE	5.76017e-16	15.2396	686	63	23	21866	IDO1,APOL10B,NLRC5,IGTP,GBP2,GM4951,GBP3,GZMA,APOL9A,APOL6,APOL9B,IRGM2,B2M,ZBP1,BATF2,IL18BP,GBP7,CD274,OASL2,TRIM34A,H2-T22,STAT2,H2-T23
TF	Factor: IRF; motif: NNGAAANTGAAANN	TF:M08887	FALSE	1.82306e-13	12.7392	1518	63	28	21866	IDO1,APOL10B,NLRC5,IGTP,GBP2,GM4951,GBP3,GZMA,APOL9A,APOL6,APOL9B,IRGM2,B2M,ZBP1,BATF2,IL18BP,IRGM1,GBP7,IFI44,CD274,CD36,OAS3,OASL2,TRIM30D,TRIM34A,H2-T22,STAT2,UBE2L6
TF	Factor: IRF; motif: RRAANTGAAASYGNV; match class: 1	TF:M00772_1	FALSE	2.50096e-11	10.6019	79	63	10	21866	IGTP,GBP2,GBP3,APOL9A,APOL9B,IRGM2,IL18BP,GBP7,CD274,OASL2
TF	Factor: IRF-7; motif: TNSGAAWNCGAAANTNNN	TF:M00453	FALSE	4.29457e-11	10.3671	3394	63	36	21866	IDO1,APOL10B,NLRC5,IGTP,GBP2,GM4951,GBP3,GZMA,APOL9A,TAP1,APOL6,GM5431,PSMB9,APOL9B,IRGM2,B2M,PSMB8,ZBP1,BATF2,IL18BP,IRGM1,GBP7,TAP2,CD274,CD36,OAS3,OASL2,TRIM30D,TRIM34A,H2-T22,STAT2,UBE2L6,CLCA3A1,PARP14,APOL7A,PARP12
TF	Factor: IRF-4; motif: KRAAMNGAAANYN	TF:M07323	FALSE	2.65719e-10	9.57558	996	63	21	21866	IDO1,APOL10B,NLRC5,GBP2,GM4951,GBP3,GZMA,APOL9A,APOL9B,B2M,ZBP1,BATF2,IL18BP,GBP7,CD36,OAS3,TRIM30D,TRIM34A,H2-T22,STAT2,UBE2L6
TF	Factor: IRF; motif: RAAANTGAAAN	TF:M00972	FALSE	5.36038e-10	9.2708	2260	63	29	21866	IDO1,APOL10B,NLRC5,IGTP,GBP2,GM4951,CCL5,GBP3,KLRB1B,GZMA,APOL9A,IFI47,APOL6,APOL9B,IRGM2,B2M,ZBP1,BATF2,IL18BP,GBP7,IFI44,CD274,CD36,OASL2,TRIM34A,H2-T22,STAT2,UBE2L6,PARP3
TF	Factor: IRF; motif: NNGAAANTGAAANN; match class: 1	TF:M08887_1	FALSE	1.05614e-08	7.97628	98	63	9	21866	IGTP,GBP2,GBP3,IRGM2,ZBP1,IL18BP,CD274,OASL2,UBE2L6
TF	Factor: IRF-3; motif: NARAANSGAAACYN	TF:M02767	FALSE	2.12374e-08	7.6729	2617	63	29	21866	H2-Q7,H2-Q5,H2-Q6,GVIN1,NLRC5,IGTP,OLFR56,CIITA,GAP43,GBP3,KLRB1B,APOL9A,GM5431,APOL9B,IRGM2,ZBP1,IRGM1,GBP7,IFI44,H2-K1,H2-Q4,CD274,OAS3,UPP1,TRIM34A,H2-D1,STAT2,CLCA3A1,PARP12
TF	Factor: IRF-1; motif: NRAANNGAAASTGAAASYNN; match class: 1	TF:M10267_1	FALSE	1.47403e-07	6.83149	131	63	9	21866	IGTP,GBP2,GBP3,TAP1,PSMB9,IRGM2,ZBP1,IL18BP,CD274
TF	Factor: STAT1; motif: NTTTCASTTYCNNTTTCYN	TF:M09713	FALSE	3.36419e-06	5.47312	11382	63	55	21866	IDO1,FGF23,H2-Q7,H2-Q5,H2-Q6,APOL10B,GVIN1,NLRC5,IGTP,GBP2,GM4951,OLFR56,CCL5,CIITA,GBP3,KLRB1B,GZMA,APOL9A,TAP1,IFI47,GM5431,PSMB9,APOL9B,IRGM2,B2M,PSMB8,ZBP1,BATF2,IL18BP,IRGM1,GBP7,IFI44,C2,H2-K1,TAP2,STAT1,H2-Q4,CD274,CD36,OAS3,TRIM12A,OASL2,UPP1,TRIM30D,TRIM34A,H2-T22,STAT2,UBE2L6,CLCA3A1,PARP14,H2-T23,C1S1,APOL7A,PARP3,PARP12
TF	Factor: IRF-3; motif: RAAARGGAAANNGAAASNGA	TF:M10269	FALSE	4.58907e-06	5.33828	1351	63	19	21866	IDO1,GBP2,GM4951,GBP3,APOL9A,IFI47,GM5431,APOL9B,PSMB8,IL18BP,IRGM1,H2-K1,CD274,OAS3,OASL2,STAT2,UBE2L6,PARP14,PARP12
TF	Factor: IRF-7; motif: TNSGAAWNCGAAANTNNN; match class: 1	TF:M00453_1	FALSE	1.22192e-05	4.91296	383	63	11	21866	GBP2,GBP3,APOL9A,TAP1,PSMB9,APOL9B,ZBP1,IL18BP,OASL2,TRIM34A,UBE2L6
TF	Factor: STAT1; motif: NTTTCASTTYCNNTTTCYN; match class: 1	TF:M09713_1	FALSE	1.31191e-05	4.8821	5452	63	37	21866	IDO1,H2-Q5,APOL10B,NLRC5,IGTP,GBP2,GM4951,OLFR56,CCL5,CIITA,GBP3,APOL9A,TAP1,IFI47,GM5431,PSMB9,APOL9B,IRGM2,B2M,PSMB8,ZBP1,IL18BP,IRGM1,GBP7,H2-K1,TAP2,H2-Q4,CD274,CD36,TRIM12A,OASL2,UPP1,TRIM30D,TRIM34A,STAT2,H2-T23,PARP12
TF	Factor: ICSBP; motif: RAARTGAAACTG; match class: 1	TF:M00699_1	FALSE	7.74614e-05	4.11091	74	63	6	21866	NLRC5,GBP2,GBP3,GBP7,CD274,TRIM34A
TF	Factor: IRF-8; motif: AGTTTCW	TF:M01665	FALSE	7.88652e-05	4.10311	6096	63	38	21866	IDO1,H2-Q7,H2-Q5,H2-Q6,APOL10B,NLRC5,IGTP,GBP2,GM4951,GAP43,GBP3,GZMA,APOL9A,APOL6,GM5431,IRGM2,B2M,ZBP1,BATF2,GBP7,IFI44,C2,H2-K1,TAP2,STAT1,H2-Q4,TRIM12A,PHACTR1,OASL2,TRIM34A,IRF1,H2-T22,H2-D1,STAT2,UBE2L6,H2-T23,APOL7A,PARP3
TF	Factor: IRF; motif: RAAANTGAAAN; match class: 1	TF:M00972_1	FALSE	0.000151771	3.81881	207	63	8	21866	IDO1,IGTP,GBP2,IRGM2,ZBP1,IL18BP,CD274,UBE2L6
TF	Factor: IRF-2; motif: NNRAAAGTGAAASNNA	TF:M01882	FALSE	0.000183347	3.73673	296	63	9	21866	APOL10B,GBP2,GM4951,GZMA,PSMB8,IL18BP,CD274,OASL2,H2-T22
TF	Factor: IRF-8; motif: AGTTTCW; match class: 1	TF:M01665_1	FALSE	0.00140972	2.85087	1049	63	14	21866	IDO1,H2-Q7,H2-Q6,NLRC5,GBP2,B2M,BATF2,GBP7,C2,OASL2,TRIM34A,H2-T22,STAT2,H2-T23
TF	Factor: IRF-4; motif: NAAARRGGAASTGARANN	TF:M10270	FALSE	0.00238694	2.62216	7513	63	40	21866	IDO1,H2-Q7,H2-Q5,H2-Q6,GVIN1,NLRC5,IGTP,GBP2,GM4951,OLFR56,CCL5,CIITA,GBP3,APOL9A,APOL6,APOL9B,IRGM2,B2M,PSMB8,ZBP1,BATF2,IL18BP,GBP7,IFI44,AKT3,H2-K1,H2-Q4,CD274,CD36,TRIM12A,OASL2,TRIM30D,TRIM34A,H2-T22,H2-D1,STAT2,UBE2L6,PARP14,H2-T23,PARP3
TF	Factor: FOXD3; motif: NAWTGTTTRTTT	TF:M00130	FALSE	0.00677791	2.1689	6540	63	36	21866	RIMS1,IDO1,FGF23,H2-Q7,H2-Q5,H2-Q6,APOL10B,GVIN1,NLRC5,IGTP,GBP2,OLFR56,GBP3,GZMA,APOL9A,APOL9B,IRGM2,ZBP1,BATF2,IRGM1,GBP7,IFI44,C2,AKT3,TAP2,STAT1,H2-Q4,CD274,CD36,TRIM12A,OASL2,TRIM34A,CLCA3A1,H2-T23,APOL7A,PARP3
TF	Factor: IRF-7; motif: AAGWGAA; match class: 1	TF:M01884_1	FALSE	0.00995755	2.00185	6042	63	34	21866	IDO1,FGF23,H2-Q7,H2-Q5,H2-Q6,GVIN1,IGTP,GBP2,GM4951,OLFR56,KLRB1B,GZMA,TAP1,GM5431,PSMB9,IRGM2,B2M,PSMB8,ZBP1,IL18BP,IFI44,H2-K1,TAP2,H2-Q4,CD274,CD36,TRIM12A,IRF1,H2-T22,H2-D1,STAT2,PARP14,H2-T23,APOL7A
TF	Factor: SREBP-1; motif: KATCACCCCAC	TF:M00221	FALSE	0.0111996	1.9508	7294	63	38	21866	RIMS1,FGF23,H2-Q7,H2-Q5,H2-Q6,IGTP,GBP2,GAP43,GBP3,KLRB1B,GZMA,APOL9A,TAP1,APOL6,GM5431,PSMB9,APOL9B,IRGM2,PSMB8,ZBP1,BATF2,IRGM1,GBP7,TAP2,STAT1,H2-Q4,CD274,OAS3,PHACTR1,OASL2,TRIM30D,TRIM34A,H2-T22,H2-D1,STAT2,UBE2L6,C1S1,PARP3
TF	Factor: IRF-4; motif: NAAARRGGAASTGARANN; match class: 1	TF:M10270_1	FALSE	0.0213829	1.66993	1711	63	16	21866	IGTP,CCL5,GBP3,IRGM2,PSMB8,ZBP1,GBP7,H2-Q4,CD36,OASL2,TRIM30D,TRIM34A,H2-D1,UBE2L6,PARP14,H2-T23
TF	Factor: IRF-9; motif: NNRAAWCGAAACTNA	TF:M02771	FALSE	0.0235549	1.62792	408	63	8	21866	GBP2,GM4951,GZMA,IRGM1,CD274,OAS3,H2-T22,PARP12
TF	Factor: HNF-3gamma; motif: TGTTTRYT; match class: 1	TF:M02015_1	FALSE	0.0281515	1.5505	2166	63	18	21866	FGF23,H2-Q7,H2-Q5,H2-Q6,APOL10B,GVIN1,NLRC5,GBP2,BATF2,IFI44,C2,TAP2,CD274,OASL2,CLCA3A1,PARP14,APOL7A,PARP3
TF	Factor: IRF-3; motif: NARAANSGAAACYN; match class: 1	TF:M02767_1	FALSE	0.028273	1.54863	203	63	6	21866	ZBP1,IFI44,H2-Q4,CD274,TRIM34A,PARP12
TF	Factor: NF-kappaB; motif: NGGGACTTTCCA; match class: 1	TF:M00208_1	FALSE	0.0371722	1.42978	435	63	8	21866	H2-Q5,H2-Q6,CCL5,APOL9A,APOL9B,H2-K1,H2-T22,H2-D1
TF	Factor: SREBP-2; motif: NTCACCYNNNN; match class: 1	TF:M03852_1	FALSE	0.0418045	1.37878	1807	63	16	21866	H2-Q7,H2-Q5,H2-Q6,TAP1,GM5431,PSMB9,ZBP1,IL18BP,H2-K1,H2-Q4,OAS3,PHACTR1,H2-T22,H2-D1,CLCA3A1,PARP3
HP	Abnormal inflammatory response	HP:0012647	FALSE	0.00506816	2.29515	1177	23	16	4965	APOL10B,IGTP,CIITA,APOL9A,TAP1,PSMB9,APOL9B,IRGM2,B2M,PSMB8,IL18BP,IRGM1,TAP2,STAT1,STAT2,C1S1
HP	Increased inflammatory response	HP:0012649	FALSE	0.00506816	2.29515	1177	23	16	4965	APOL10B,IGTP,CIITA,APOL9A,TAP1,PSMB9,APOL9B,IRGM2,B2M,PSMB8,IL18BP,IRGM1,TAP2,STAT1,STAT2,C1S1
HP	Negativism	HP:0410291	FALSE	0.0309029	1.51	13	23	3	4965	APOL10B,APOL9A,APOL9B
HP	Inflammation of the large intestine	HP:0002037	FALSE	0.0371243	1.43034	82	23	5	4965	IGTP,CIITA,IRGM2,IRGM1,STAT1
