# Supplementary material for: Loss of DOCK2 potentiates Inflammatory Bowel Disease–associated colorectal cancer via immune dysfunction and IFNγ induction of IDO1 expression
Source: Oncogene. 2024 Sep 7;43(42):3094–107. doi: 10.1038/s41388-024-03135-9 (PMC11473400; doi:10.1038/s41388-024-03135-9)
Supplement: Supplementary file 4 — Table S3 [file 41388_2024_3135_MOESM4_ESM.csv]

	VADOK2_1486759_T1	VADOK2_1486763_T1	VADOK2_1486763_T2	VADOK2_1486823_T1	VADOK2_1486823_T2	VADOK2_1565915_T1	VADOK2_1565915_T2	VADOK2_1565915_T3	VADOK2_1565915_T4	VADOK2_1565915_T5	VADOK2_1565915_T6	VADOK2_1565915_T7	VAL_APC_1496088_T1	VAL_APC_1496088_T2	VAL_APC_1496089_T1	VAL_APC_1496089_T2	VAL_APC_1496091_T1	VAL_APC_1496091_T2	VAL_APC_1506170_T1	VAL_APC_1506170_T2	VAL_APC_1527904_T1	VAL_APC_1527904_T2	VAL_APC_1527905_T1	VAL_APC_1527905_T2
Label	VADOK2	VADOK2	VADOK2	VADOK2	VADOK2	VADOK2	VADOK2	VADOK2	VADOK2	VADOK2	VADOK2	VADOK2	VAL_APC	VAL_APC	VAL_APC	VAL_APC	VAL_APC	VAL_APC	VAL_APC	VAL_APC	VAL_APC	VAL_APC	VAL_APC	VAL_APC
L-Glutamine_13C5,15N2	2.56E+12	6.68E+12	1.44E+13	2.30E+12	4.74E+12	3.96E+11	9.36E+11	1.51E+11	3.62E+11	4.10E+11	3.60E+11	2.83E+11	8.14E+11	2.34E+12	6.76E+11	1.40E+12	3.13E+12	2.65E+12	1.76E+12	3.00E+11	4.50E+11	1.68E+12	8.43E+11	2.58E+11
Lactate_13C3	1.78799E+11	4.06166E+11	7.68473E+11	1.69199E+11	2.80332E+11	74980998733	91388328559	42389616000	65773170032	61973278201	47478331132	61047969902	1.14337E+11	1.6675E+11	1.08585E+11	1.24397E+11	2.426E+11	2.21207E+11	1.60821E+11	42727990878	67041969978	1.5965E+11	75207651828	37284474308
METHYLGLUTARYL-L-CARNITINE	1.59E+12	4.13E+12	6.74E+12	1.33E+12	2.54E+12	3.09E+11	6.72E+11	1.76E+11	3.10E+11	3.77E+11	2.89E+11	3.05E+11	7.86E+11	1.46E+12	7.23E+11	1.16E+12	2.06E+12	1.90E+12	1.13E+12	2.25E+11	3.15E+11	1.09E+12	5.29E+11	1.87E+11
TIGLYLCARNITINE	4.38E+11	1.01E+12	1.82E+12	3.90E+11	7.18E+11	1.01E+11	1.88E+11	1.36E+10	1.06E+11	1.03E+11	8.47E+10	7.40E+10	2.07E+11	3.75E+11	1.60E+11	2.98E+11	5.29E+11	4.82E+11	2.96E+11	8.08E+09	8.13E+10	3.18E+11	1.44E+11	6.52E+10
VALERYL-L-CARNITINE	1.25E+12	1.14E+12	6.22E+11	6.40E+11	6.97E+11	9.52E+11	1.86E+12	1.02E+12	1.22E+12	1.27E+12	9.09E+11	1.30E+12	1.78E+12	9.11E+11	1.01E+12	5.41E+11	8.12E+11	8.81E+11	3.32E+11	7.72E+11	2.09E+12	3.13E+12	1.01E+12	1.34E+12
HEXANOYLCARNITINE	1.09527E+11	3.54618E+11	1.51303E+11	22318367228	24679135530	51797319104	1.32018E+11	31588580000	1.30748E+11	1.00842E+11	62740980958	1.22867E+11	72428005104	71459613070	1.08188E+11	76825537478	89390923777	1.11079E+11	64452969479	72443227792	1.18542E+11	1.81607E+11	1.93617E+11	1.10255E+11
BUTANOYLCARNITINE	8.01E+12	6.28E+12	3.74E+12	7.00E+11	7.90E+11	6.29E+12	8.73E+12	5.99E+12	9.26E+12	9.02E+12	4.08E+12	9.47E+12	2.69E+12	2.14E+12	2.89E+12	1.49E+12	2.13E+12	3.26E+12	1.43E+12	1.69E+12	6.01E+12	1.89E+13	7.75E+12	2.32E+12
PROPIONYL-L-CARNITINE	4.17E+12	4.94E+12	7.46E+12	3.88E+12	3.70E+12	4.83E+12	4.92E+12	4.19E+12	6.73E+12	5.85E+12	3.26E+12	5.82E+12	2.33E+12	3.12E+12	2.67E+12	2.40E+12	3.10E+12	2.93E+12	2.13E+12	9.63E+11	4.50E+12	6.50E+12	5.71E+12	1.92E+12
ACETYL-DL-CARNITINE	4.91E+13	7.79E+13	3.37E+13	3.27E+13	3.45E+13	1.27E+14	8.29E+13	1.05E+14	1.57E+14	9.18E+13	8.02E+13	1.17E+14	1.15E+14	5.69E+13	1.00E+14	6.49E+13	8.33E+13	8.58E+13	9.15E+13	4.44E+13	5.72E+13	9.70E+13	5.74E+13	4.58E+13
HYDROXYBUTYRYLCARNITINE	2.44E+12	1.65E+12	8.53E+11	1.75E+12	1.60E+12	2.82E+12	3.66E+12	2.50E+12	3.64E+12	3.54E+12	1.81E+12	2.47E+12	3.93E+12	3.66E+12	3.15E+12	1.99E+12	2.93E+12	3.19E+12	2.14E+12	1.32E+12	3.08E+12	9.02E+12	2.61E+12	1.23E+12
L-CARTININE	7.38E+13	9.60E+13	5.64E+13	7.68E+13	7.72E+13	1.89E+14	1.10E+14	1.65E+14	2.32E+14	1.18E+14	1.12E+14	1.81E+14	1.87E+14	1.20E+14	1.91E+14	1.04E+14	1.37E+14	1.52E+14	1.43E+14	8.51E+13	1.05E+14	1.35E+14	6.25E+13	7.89E+13
MALONYL-CARNITINE	46598724268	32745986366	6556951486	25495831295	24202703653	33154120789	39659297098	31987788000	35289956709	25286792839	21439249278	29592337329	39719380412	60983657506	52721879521	57361349720	51710092897	65686739223	57477186482	19121122342	43830283687	56781151470	43086895865	20231080296
1-METHYL-L-HISTIDINE	5.98E+11	6.62E+11	3.47E+11	5.05E+11	6.93E+11	1.24E+12	8.82E+11	1.14E+12	1.51E+12	8.21E+11	6.54E+11	1.22E+12	5.85E+11	3.43E+11	6.30E+11	2.89E+11	3.32E+11	5.36E+11	3.45E+11	3.20E+11	9.89E+11	9.52E+11	2.28E+11	3.20E+11
2-AMINOISOBUTYRIC ACID	2.76061E+11	2.67078E+11	5.00577E+11	21579478271	1.32851E+11	59175520781	1.80692E+11	2.13603E+11	2.61269E+11	1.55746E+11	97062633789	4.00825E+11	2.75832E+11	1.45123E+11	60120919379	36130943293	35467568938	6.05434E+11	4.28271E+11	1.77737E+11	3.30728E+11	3.45267E+11	1.82559E+11	1.5893E+11
2-HYDROXYBUTYRIC ACID	25116842413	43795867226	75298688639	28651921689	47699131546	30443289159	16817184932	40572760000	17591952040	27204664439	16384605282	44052058977	37551852563	19749911792	10871292326	11276329869	19001961611	21705312768	17348713417	5094650361	9222204816	42000509273	10016988373	8055690290
2-HYDROXYPYRIDINE	52356516426	1.35171E+11	1.73144E+11	48382124710	80087329520	14037307948	14035772560	9927638000	21302736560	17896849066	12558932489	17622336180	26541577146	48509013384	25348903172	37181171677	57739070108	64791757368	25095653682	11296611094	12180594267	29507431954	17876040769	15449872786
2-METHYLMALATE	46200910779	81317925224	7856346401	33633684462	30126370853	2.63797E+11	86105584025	1.13157E+11	82527741554	17135581389	78012397874	66017727096	1.16921E+11	48065703273	80886906105	1.5265E+11	1.11893E+11	40802106174	81200495422	38907687838	88348286148	75688668168	1.06714E+11	19175434688
2-PHOSPHOGLYCERATE	31632152502	20565285752	7.08377E+11	11927434755	5558409082	42160908128	31584938571	45720304000	55728613134	22815304791	17326740543	54749553146	30701983862	15908898207	28900700950	17504572497	28090924694	50540550011	19255363559	11217422237	54573146765	66871168805	14073821503	17103027741
3-HYDROXYBUTYRIC ACID	44753791373	71936578787	98713722615	31564011504	46937123888	37215589371	32204797638	42064360000	38229768347	28045774308	22759863332	42443167842	71620299598	33453199190	39092258700	20374744229	23939541777	26728104798	26403058220	13645516992	17672801528	34818543430	24354130264	18056270954
3-METHYLHISTAMINE	1222562725	18751145578	16925701620	2395142368	5038861956	3283024709	9787239510	943243000	2159053567	5071158826	3341719607	2835442712	8522696120	22824326230	5063212267	5039128871	20968689805	7743681185	14181304488	2183322541	5328968288	11081777232	5023154802	4405988485
3-METHYL-L-HISTIDINE	1.39E+12	1.15E+12	7.43E+11	1.16E+12	1.01E+12	2.38E+12	1.24E+12	1.56E+12	1.23E+12	1.69E+12	1.06E+12	2.38E+12	1.04E+12	6.69E+11	1.97E+12	9.04E+11	6.59E+11	7.84E+11	6.46E+11	7.86E+11	2.09E+12	1.19E+12	3.98E+11	6.21E+11
3-PHOSPHOGLYCERATE	24617879303	13152354031	4.41519E+11	1871746886	5084866429	3361915245	18625378100	23602210000	32144657816	11536079536	12075606008	29395281684	16961924843	3414209456	17446473118	13249183496	20427863411	33051296403	19313405017	7861444652	30244457123	13023245569	10209881034	1634706213
4-GUANIDINOBUTANOATE	2.37E+12	4.88E+11	7.04E+11	2.11E+11	2.11E+11	9.35E+10	1.17E+11	9.64E+10	1.05E+11	9.71E+10	7.44E+10	1.02E+11	1.50E+11	1.86E+11	1.64E+11	1.71E+11	4.17E+11	7.08E+11	5.85E+11	1.27E+11	1.85E+11	2.55E+11	1.50E+11	1.42E+11
4-IMIDAZOLEACETATE	2.9992E+11	11223988800	1.06931E+11	39219220240	67761644531	18481566461	30052616705	17453292000	13590670437	13800995917	11186218953	19958597600	56230855308	33238112606	55686477501	45061457174	75479876057	71810495298	1.49773E+11	19919545068	34823122683	55250463628	45931857023	37996260542
5-AMINOPENTANOATE	4.30E+11	8.85E+11	1.68E+13	9.95E+11	1.07E+12	2.98E+11	2.66E+11	2.44E+11	2.14E+11	1.48E+11	1.39E+11	1.98E+11	3.79E+11	7.23E+11	2.50E+11	1.25E+11	1.07E+12	1.77E+12	1.14E+11	8.69E+10	6.50E+11	2.03E+12	5.22E+11	1.83E+11
5-METHYLCYTOSINE	2.87475E+11	52952723571	1.55406E+11	19905358013	55831749726	3152741748	6798639873	30677480000	4587333814	6053949708	3147143058	39661476967	6336116847	44971421524	11247686689	16946416018	41498639361	42233759022	73270380649	5928113550	24818015574	17120027071	9924980175	9064831970
6-PHOSPHOGLUCONATE	13564532656	25317480770	76997873190	17500826400	18213621751	24383975119	15596182055	32688574000	20959874963	6896193871	10112570569	17068657683	22104561221	2253802724	13795792379	7280631439	18181880008	32827109646	20503530855	8574206685	12870490404	37698647558	16184493497	7668044532
ADENINE	1.55E+12	2.19E+12	7.04E+12	1.14E+12	8.98E+11	3.15E+12	1.62E+12	2.84E+12	3.28E+12	2.00E+12	1.87E+12	3.10E+12	3.56E+12	1.63E+12	3.02E+12	1.41E+12	1.96E+12	4.16E+12	1.48E+12	1.28E+12	2.61E+12	3.53E+12	2.19E+12	2.25E+12
ADENOSINE	3.25E+12	4.50E+12	4.51E+12	3.39E+12	2.03E+12	1.16E+13	3.00E+12	9.90E+12	1.41E+13	6.90E+12	4.81E+12	1.13E+13	1.53E+13	3.20E+12	1.09E+13	3.82E+12	3.04E+12	9.12E+12	4.91E+12	4.60E+12	8.23E+12	1.02E+13	1.13E+13	1.07E+13
ADENOSINE 2',3'-CYCLIC PHOSPHATE	2757933612	1177691129	341655565	1776736516	787966051	17339779300	780339270	2209694000	1386946171	646266156	4306900661	8294260352	8331545266	1642618842	7170551730	1925165887	1285817057	2565912725	5221360095	6977825509	8572257427	4509023586	3728557687	3607559305
ADENOSINE 3',5'-DIPHOSPHATE	21996450451	29233445203	2.73318E+11	7074892207	5719480516	1.37639E+11	29459920192	3.12037E+11	5.05997E+11	2.61115E+11	1.73446E+11	4.53269E+11	7257569187	29937085921	13335116591	9017620490	4802331462	79891266465	397444479	14649338738	1.72869E+11	2.69434E+11	5945335131	13033236592
ADENOSINE DIPHOSPHATE RIBOSE	89854522087	32303262354	3.58003E+11	61507702920	50518645778	9552401032	11661183013	21311412000	34699102068	14521632856	3925291731	55861523042	19935778880	11572111549	6958291503	16034552054	10106383964	45556077769	32864445090	15706025761	10540436263	63234384489	46315980058	22185163575
ADENOSINE TRIPHOSPHATE	38037206	95143733	1544260323	38050728	63788259	54098078	21074751	9351557000	9624485262	1983271838	189341025	8987434991	17844366	44084308	20439291	29205102	229298842	55459430	29221048	8908824	13387736	759878954	16734670	7343794
ADENOSINE-MONOPHOSPHATE	5.16E+12	1.12E+13	1.10E+13	3.24E+12	4.93E+12	6.61E+12	5.13E+12	4.51E+12	7.13E+12	3.50E+12	4.03E+12	6.59E+12	6.31E+12	7.85E+12	9.53E+12	4.93E+12	5.85E+12	6.40E+12	3.95E+12	5.29E+12	6.30E+12	5.87E+12	3.66E+12	5.40E+12
AICAR	8365491376	492473891	160607524	5155267494	4324442824	16728021201	14215771472	10952143000	12878258132	7533261113	8470008174	15468493944	23771977472	8093774698	36602855832	13135595047	25492688354	13669155882	17263833278	11895732723	9720703766	9453689452	1308770456	3272189049
ALLANTOIN	1.31E+12	3.15E+11	4.38E+11	1.15E+11	1.62E+11	9.40E+10	1.30E+11	9.95E+10	1.11E+11	7.75E+10	7.04E+10	9.98E+10	1.20E+11	1.09E+11	1.13E+11	9.86E+10	1.49E+11	1.80E+11	2.96E+11	5.01E+10	6.81E+10	1.21E+11	6.06E+10	3.32E+10
ALLOTHREONINE	1.49E+12	2.33E+12	1.96E+12	1.98E+12	2.48E+12	2.53E+12	2.05E+12	3.82E+12	5.49E+12	1.67E+12	1.47E+12	2.31E+12	8.16E+12	3.14E+12	4.70E+12	2.79E+12	2.97E+12	2.69E+12	1.85E+12	1.39E+12	2.77E+12	3.23E+12	1.56E+12	1.89E+12
ALPHA-D-GLUCOSE	6690948296	10237626722	13859720683	5399128332	11876059308	8424426545	1962592202	6563740000	5907520438	1544753165	2567383669	2135354705	19174062047	659920086	8545415941	9207099711	14231798232	62534759737	6.16449E+11	666803268	1.78929E+11	1.50671E+11	78959662987	1334408473
AMINOISOBUTANOATE	3.54E+11	6.78E+11	1.59E+12	2.51E+11	5.42E+11	3.49E+11	2.89E+11	2.60E+11	3.56E+11	2.98E+11	1.88E+11	2.66E+11	4.07E+11	5.56E+11	3.64E+11	1.97E+11	5.68E+11	6.65E+11	4.46E+11	1.68E+11	2.85E+11	4.24E+11	2.20E+11	1.51E+11
ANSERINE	4.39405E+11	24806937190	1.42781E+11	1.07679E+11	61997286227	3.02165E+11	2.6025E+11	1.03161E+11	1.25114E+11	82860704696	1.54892E+11	1.06528E+11	20708052793	15048081592	43217383922	22627605642	83055944771	27804375809	1.1537E+11	14801845995	14822432670	21831714572	20520991866	5269148154
ARABINOSE/RIBOSE/XYLOSE/LYXOSE	24679975299	1598169125	12773074508	2185870682	1955435542	4977883884	1656886317	6928295000	5557118169	2471008663	2403434346	5392791172	6955960640	2030636613	3261786604	2474532540	2280188557	5548707102	4961302884	1470678914	1508450985	2542437561	1123963887	2561150268
ARABITOL/RIBITOL/XYLITOL	1.21256E+11	91444321865	76064265	39667135778	56047794498	69901864324	69799139878	61247104000	95732100927	67208071623	63475654961	83647443620	1.05582E+11	71922312505	89771159898	58688735963	74136122767	152522645	78658997032	45421639705	68999947987	83442838956	44760032133	48701827155
ARGININE	9.38E+12	8.44E+12	9.35E+12	1.11E+13	9.48E+12	8.38E+12	7.16E+12	7.22E+12	7.86E+12	5.43E+12	5.62E+12	7.28E+12	1.20E+13	1.02E+13	1.11E+13	6.91E+12	6.24E+12	1.15E+13	8.71E+12	5.19E+12	1.00E+13	1.18E+13	3.53E+12	4.92E+12
ASPARAGINE	1.89038E+11	3.50842E+11	43678837578	3.33764E+11	3.38806E+11	5.00192E+11	1.62892E+11	3.83325E+11	4.79969E+11	2.07268E+11	2.62603E+11	5.12088E+11	7.33167E+11	5.16837E+11	6.77961E+11	3.37672E+11	2.10176E+11	2.03924E+11	3.41535E+11	3.83041E+11	4.10722E+11	5.30958E+11	1.6995E+11	3.20445E+11
ASPARTATE	2.69E+12	7.62E+12	4.36E+12	6.44E+12	5.78E+12	1.34E+13	8.06E+12	9.57E+12	1.35E+13	6.04E+12	6.25E+12	1.21E+13	7.24E+12	7.76E+12	1.15E+13	4.86E+12	5.15E+12	1.15E+13	6.05E+12	6.58E+12	7.83E+12	1.09E+13	2.77E+12	4.87E+12
BETA-ALANINE	2.12489E+11	4.15873E+11	2.6454E+11	3.0984E+11	3.25655E+11	3.48924E+11	3.60606E+11	2.35218E+11	3.8338E+11	2.92045E+11	2.54273E+11	3.48266E+11	3.72601E+11	2.28125E+11	3.76635E+11	1.12336E+11	2.95776E+11	3.36693E+11	2.27362E+11	1.56598E+11	2.84882E+11	3.50541E+11	1.70298E+11	1.77901E+11
BETA-GLYCEROPHOSPHATE	2.94E+12	3.52E+12	1.26E+13	2.83E+12	3.78E+12	2.45E+12	1.55E+12	1.60E+12	3.12E+12	1.46E+12	8.94E+11	1.83E+12	1.35E+12	2.60E+12	8.68E+11	7.47E+11	1.20E+12	2.18E+12	1.25E+12	1.16E+12	7.72E+11	2.12E+12	7.67E+11	1.05E+12
BETAINE	1.33E+14	1.81E+14	1.05E+14	1.10E+14	1.17E+14	3.47E+14	3.37E+14	2.45E+14	4.03E+14	2.77E+14	2.38E+14	3.12E+14	4.67E+14	2.85E+14	4.37E+14	2.66E+14	3.76E+14	3.80E+14	3.35E+14	2.12E+14	3.02E+14	3.74E+14	2.34E+14	2.52E+14
CARBAMOYL PHOSPHATE	52480448991	1.32638E+11	1.9944E+11	73646425620	74246066551	1.12978E+11	74459312775	81244320000	1.20963E+11	75864577857	60497493496	99772803184	1.15697E+11	79326158764	1.21192E+11	78653913135	91464518015	1.19279E+11	86039342992	58422275724	80333569313	89951745250	60383986481	49062870251
CARNOSINE	47099450146	10416143932	10729941726	18152058009	9225815658	1.0235E+11	40220279395	33083188000	44382900748	32318849042	36556989745	39463613092	35069771809	24135029136	51259481155	71026193394	76550733971	26321649309	1.51241E+11	20636744220	22855713277	32357777724	1.10717E+11	10135957055
CDP-ETHANOLAMINE	1.49941E+11	2.98368E+11	79995533655	1.79581E+11	1.76736E+11	3.24134E+11	2.29738E+11	2.59025E+11	3.30559E+11	1.90202E+11	1.79988E+11	3.179E+11	2.5454E+11	2.31445E+11	3.32627E+11	1.77604E+11	2.00342E+11	2.46829E+11	1.91311E+11	1.69953E+11	1.89471E+11	2.44656E+11	1.32038E+11	1.30895E+11
CIS-4-HYDROXY-D-PROLINE	1.03248E+11	1.95635E+11	1.68414E+11	1.58661E+11	1.27539E+11	42755818583	99974695704	35313136000	1.11986E+11	1.19943E+11	39406344774	73895277128	1.11418E+11	1.57864E+11	90374387428	1.27634E+11	1.5379E+11	2.92781E+11	1.75766E+11	32525279089	1.09483E+11	1.18324E+11	99399103262	33214852684
CITICOLINE	53895432805	1.35504E+11	20709688394	69074149692	62630137776	1.42703E+11	78583649931	1.17377E+11	1.54857E+11	81490470439	78799931873	1.69509E+11	1.07216E+11	1.19513E+11	1.57061E+11	68723141618	56763721967	95651076604	65937109694	78590095340	1.12929E+11	1.10779E+11	55625647540	63048195484
CITRATE	1.37E+12	6.36E+10	6.93E+10	9.33E+10	9.38E+10	6.67E+11	1.67E+11	8.94E+11	4.94E+11	9.35E+09	1.35E+11	4.22E+10	3.03E+11	1.27E+11	1.58E+11	4.47E+10	1.27E+11	1.48E+11	1.32E+11	1.03E+11	1.67E+11	1.68E+11	2.30E+10	1.55E+11
CITRULLINE	1.64E+12	2.33E+12	4.06E+12	1.30E+12	1.24E+12	5.08E+12	2.94E+12	3.89E+12	6.15E+12	3.23E+12	3.06E+12	4.61E+12	3.85E+12	2.45E+12	5.29E+12	1.69E+12	2.47E+12	2.80E+12	1.59E+12	2.15E+12	2.86E+12	3.20E+12	1.50E+12	2.02E+12
CREATINE	4.39E+14	3.51E+14	6.52E+14	4.52E+14	2.56E+14	3.63E+14	3.53E+14	2.66E+14	4.00E+14	3.66E+14	3.28E+14	3.34E+14	4.72E+14	2.19E+14	3.93E+14	2.15E+14	2.71E+14	3.63E+14	2.66E+14	8.91E+13	1.40E+14	2.51E+14	1.55E+14	2.21E+14
CREATININE	2.38E+13	7.88E+12	1.11E+13	7.76E+12	8.03E+12	6.92E+12	6.85E+12	8.86E+12	1.02E+13	8.48E+12	6.19E+12	7.32E+12	6.34E+12	5.45E+12	7.30E+12	4.90E+12	7.00E+12	9.73E+12	1.01E+13	3.06E+12	6.14E+12	1.06E+13	4.73E+12	3.23E+12
CYCLIC AMP	926510836	1186792528	775177376	580449615	683965152	861187062	2741236116	12862636000	7420789936	3131252487	1289216151	11851237623	8021211447	1662725147	1214368842	2806523385	3957572424	237638932	3495130072	685712435	1717304533	10136345296	1434006845	505498093
CYSTATHIONINE	1.86721E+11	4.00863E+11	63353343855	2.51169E+11	2.2331E+11	6.36194E+11	3.22648E+11	3.26716E+11	5.0578E+11	2.69031E+11	2.19878E+11	4.41305E+11	3.54371E+11	4.75506E+11	7.53691E+11	3.43335E+11	5.14088E+11	4.1552E+11	2.36732E+11	2.58522E+11	2.82467E+11	3.43954E+11	1.83764E+11	2.12814E+11
CYSTEATE	1038050810	1531048384	6723435779	2945847176	1291527627	21006389170	6945409804	9924646000	23896178010	8183511452	6279507743	11327980035	22133345879	4424720906	20717424554	4734983541	21587831165	13529658667	5582925979	8583177517	16124781077	5942975851	3808716234	7234625602
CYSTEINEGLUTATHIONE DISULFIDE	37026914240	9803238727	20337154395	70404408002	53235185399	29345265831	24444946106	9860017000	15396219328	7010278142	5708674661	11469725753	1.17976E+11	98907094329	60810111889	56376904575	98346827607	80320581922	61168711106	26922254587	47614263442	64191061315	31827101755	18395616069
CYSTINE	2476336420	380681420	4891020262	4498220010	3934687659	7305489610	1500408629	3904200000	4540535075	215904583	336537009	2517872374	40153628066	12716151070	17663751841	6366908383	12803466383	16082778732	10308664760	6114687532	15182254700	11411727392	5513093556	12651853003
CYTIDINE	6.14E+11	7.37E+11	5.17E+11	9.17E+11	8.27E+11	1.28E+12	1.23E+12	1.33E+12	1.81E+12	2.08E+12	1.29E+12	1.63E+12	7.70E+11	3.36E+11	6.93E+11	6.00E+11	7.19E+11	1.24E+12	1.05E+12	3.46E+11	3.82E+11	7.94E+11	6.93E+11	3.12E+11
CYTIDINE 2',3'-CYCLIC PHOSPHATE	47431908182	75685589946	41875999383	65173647256	27645743600	1.91156E+11	28881914308	2.2709E+11	2.31039E+11	97793180214	52119173905	1.95743E+11	63679179029	15936644600	32346527676	13111513683	9878239997	55671240707	20449914816	23578962051	40209039536	76847128019	33342145115	91059896807
CYTIDINE DIPHOSPHATE	8470445915	4539418610	9461212425	9497989371	6313935509	11648041041	8394603935	9932203000	15542499962	10960203755	7154185870	16280072896	8690760578	10499693032	9165739958	7737855592	8192555465	9730054413	6500755719	4838729263	12689926180	13414892526	5897907259	3661322008
CYTIDINE MONOPHOSPHATE	7.51E+11	1.32E+12	7.47E+11	7.11E+11	7.65E+11	1.44E+12	8.76E+11	1.09E+12	1.44E+12	7.51E+11	7.48E+11	1.38E+12	1.27E+12	9.29E+11	1.47E+12	6.24E+11	9.22E+11	8.25E+11	7.06E+11	6.99E+11	7.35E+11	8.68E+11	4.51E+11	5.58E+11
CYTOSINE	3.97057E+11	13632132552	1.61116E+11	3170084427	5067207583	94727732721	320403886	1.27723E+11	89722351596	38323690063	20848004256	84552799794	12807500368	38106482839	595556809	4633060380	31048672042	844383442	482564797	194309339	6129949714	1549570399	963766783	6208025364
D-ALANINE	1.22E+13	2.31E+13	1.74E+13	1.38E+13	1.64E+13	8.24E+12	1.05E+13	5.69E+12	9.21E+12	7.87E+12	6.82E+12	7.78E+12	1.06E+13	1.37E+13	1.24E+13	1.11E+13	1.45E+13	1.94E+13	1.23E+13	5.19E+12	8.97E+12	1.53E+13	8.57E+12	5.27E+12
DEOXYADENOSINE	8478142226	14441058938	41586223846	8297004521	9309502748	3971338175	3379320262	8527713000	12131355174	8579836667	7115723142	10033144931	13775680969	10059697995	14771986395	5879550604	11000995109	3072556368	11141384403	5282780763	12465852166	28784383089	13872187200	9389477169
DEOXYADENOSINE MONOPHOSPHATE	55029078853	46084810932	1.41331E+11	21402959144	15563054597	88751032763	48663949148	49678332000	73984095296	46851430379	31721899020	52242678698	1.00193E+11	54785287556	1.02579E+11	51029125651	85143718308	63517738410	43587244186	52417645248	66481034573	66163626569	37261977075	45617526308
DEOXYCYTIDINE	18263772681	52733657714	33232020724	37584027749	18457565938	13936117299	19332783886	15624511000	20719611678	32205563117	24017126016	18651451944	35062918913	31436894487	19840546006	15923588805	23819266349	36340348415	18730052081	6006408128	10219930844	36419884612	13942670531	2019151535
DEOXYGUANOSINE	24417562344	14762935668	61805214054	1739392476	1337186286	8267897259	5185029365	6269638000	8695578458	5597735299	3991759688	6638976770	8626010700	3722811946	6276787586	2887460262	4014754780	1185333529	4722575577	2339028324	6665819696	12656273393	2418151283	4464643026
DEOXYGUANOSINE-MONOPHOSPHATE	2.36E+13	5.01E+13	4.47E+13	1.50E+13	2.08E+13	3.28E+13	2.58E+13	2.35E+13	3.72E+13	1.92E+13	2.07E+13	3.39E+13	3.22E+13	3.20E+13	4.99E+13	2.28E+13	2.88E+13	3.08E+13	1.99E+13	2.42E+13	3.22E+13	2.89E+13	1.96E+13	2.77E+13
DEOXYURIDINE	6328084176	3942802746	16580519993	2742424636	496779151	4057750649	3487561382	4672000000	6082853757	2818895198	2864511118	5825290431	11349359568	5297834130	4799054927	1853172057	2273171087	4344296119	2917960459	3321092921	5579706798	7601658588	600656467	4374211442
DEOXYURIDINE-MONOPHOSPHATE	7879905	19710270	1270422198	39413533	13214573	2216539	4365911	313932000	749888063	2235747	340451372	1773019	3696694	243835209	4234267	6050219	9500451	11489147	6053523	1845580	2773445	5829626	93769989	103169114
DETHIOBIOTIN	5310933808	3720658719	19289807606	4038646104	5058104855	2202343004	2479314646	2098063000	1329248737	2737724316	1595159810	2623819455	261467929	2822422607	3948348336	85586649	7947497390	3031423942	6976810143	1667382864	2231363430	15839635216	1934683158	2817940315
DGDP	8141194121	9531344820	11776998304	9929295728	5633238861	31352987108	14815065132	18029996000	17074039002	8512426408	9505400474	11558033946	15425774623	26732427648	18440703696	10186003333	15674253242	22319350743	14010833894	11058321621	23901177392	9334006426	11207648620	12599375868
DIACETYL	70060241098	1.03663E+11	2.59866E+11	58607431176	73229171352	40396377470	40516690306	29459846000	37513892971	33451942323	39072849823	35815950830	66143100858	77491612595	63783013265	71949094438	89534288686	97517718683	69243464498	28206516874	42716560427	98066392260	45002758300	30705145702
DIETHANOLAMINE	1.30422E+11	2.1399E+11	5.38898E+11	1.16064E+11	1.3259E+11	66114699492	51236784800	36458816000	43964236751	31787059725	39307504982	37579824707	47858442317	49608584665	44916834743	33646870141	1.07401E+11	91639670905	53646419594	20612729562	28523230997	73823881613	48762334623	78891951797
DIHYDROBIOPTERIN	6.21713E+11	8.72125E+11	35989434971	4.33299E+11	4.27245E+11	3.20792E+11	3.48751E+11	6.72355E+11	4.44721E+11	3.09962E+11	2.76198E+11	4.15941E+11	2.98285E+11	7.82156E+11	4.0057E+11	3.23304E+11	4.56192E+11	6.60173E+11	2.48742E+11	3.10061E+11	5.81016E+11	6.19368E+11	4.4342E+11	2.5193E+11
DIHYDROFOLATE	51991677	24851646	180607888	9938891	16661562	2794718	5504748	1493600	2614987	2818937	2529854	70396901	4660968	11514869	5338765	7628404	11978621	14486063	7632569	2326995	3496891	7350270	4371114	1918207
DIHYDROOROTATE	8274851844	13994973898	2408822642	3767003483	5445439319	22645915321	8056719452	17357804000	32868313724	11182755563	9141791518	23697031662	40990795406	17721410703	53167292503	26746683396	46162265514	41830455630	27320571128	12725258903	12408594556	13500358609	15288722467	25309564910
DIHYDROURACIL	27645336809	8317614146	27263737772	10703113207	9466535962	2748942783	3434765780	1911830000	2557252527	3158035783	1870969138	3075705775	2233454203	3850426851	3733400140	5436050020	7026308078	8726378594	5448681473	760054426	1259913251	5148968533	5246618334	1036327406
DIHYDROXYACETONE PHOSPHATE	39397457976	8639574069	99452333423	39208094218	16731728862	94250549952	26557138747	55336256000	26956423303	8425012191	8089601840	33688064776	95586373795	39708071866	73377084016	25915766524	46714865218	50559588670	51345631261	25789589698	27015199095	21977701290	27388451722	34590919482
D-PINITOL	2399333394	346768308	3054372503	277119126	633208519	36052911	13942462	3783000	130157568	39607797	6407632	5662106	177198532	145824680	13522059	19321273	202632456	499068915	267594730	5893827	8856949	415888676	11071186	224397832
D-RIBOSE 5-PHOSPHATE	53934320131	3.66428E+11	9.16581E+11	2.09894E+11	59996515529	2.79087E+11	1.63699E+11	36397348000	30590445987	95215008170	95501231340	1.80772E+11	3.17001E+11	1.90945E+11	2.57046E+11	1.73938E+11	65590568507	3.4691E+11	3.38679E+11	1.53993E+11	1.67268E+11	1.90941E+11	3.40649E+11	1.65101E+11
DTDP-D-GLUCOSE	365105829	1138922828	192167954	264376104	88640045	13765159739	2615787131	17491330000	21028833508	6884648989	4746964196	20841389168	8824807088	554172330	8338331485	2239694550	918855502	1342104229	1801865840	5820349836	5597228713	5355564469	1829119122	5345283087
FRUCTOSE 1,6-BIPHOSPHATE	1.02456E+11	67515361898	1.15698E+11	2.08665E+11	75953118095	7.30252E+11	2.67507E+11	6.2155E+11	3.84403E+11	2.52957E+11	2.14024E+11	2.58069E+11	5.38438E+11	2.15556E+11	4.52345E+11	1.17222E+11	2.97621E+11	7.19735E+11	2.96707E+11	2.44912E+11	7.52202E+11	4.04685E+11	2.4791E+11	2.09244E+11
FRUCTOSE 6P/ GALACTOSE 1P/MANNOSE 6P	2.90E+11	4.59E+11	1.94E+11	9.62E+11	1.03E+12	6.99E+11	4.30E+11	2.75E+11	1.11E+11	6.68E+10	3.17E+11	8.98E+10	4.86E+11	2.54E+11	1.88E+11	3.70E+11	2.19E+11	1.10E+12	2.73E+11	7.21E+10	1.47E+11	2.32E+11	1.78E+11	6.79E+10
FUMARATE	16022675981	46641177646	32190671627	1.78805E+11	1.42742E+11	80061787220	44849327764	63293772000	82723858555	34565728077	37271893757	80881935322	39719864109	44926976412	64357638226	28196677746	28006747133	67044817304	34333755554	39772047269	46046183160	49472711377	14626034581	27862703814
GALACTITOL	8.61239E+11	2.96179E+11	3.13738E+11	1.66597E+11	8310545278	11721752292	65827546941	1.03938E+11	1.54793E+11	82384958166	86734486984	1.24467E+11	2.81222E+11	98832890653	2.20646E+11	1.00862E+11	2.01732E+11	2.35525E+11	4562703503	83485327756	50753617	1.79844E+11	12688404	77805293294
GALACTOSE/TAGATOSE/MANNOSE/SORBOSE/PSICOSE/MYOINOSITOL	1.98E+12	3.64E+12	2.14E+12	3.00E+12	3.14E+12	1.76E+12	2.02E+12	2.24E+12	2.44E+12	1.96E+12	1.37E+12	2.25E+12	2.35E+12	2.18E+12	1.65E+12	1.95E+12	1.80E+12	4.38E+12	3.08E+12	1.20E+12	1.47E+12	2.61E+12	1.61E+12	1.37E+12
GALACTURONATE	1.82E+11	84215398	76987812547	168400858	27416725210	35570440477	30621607717	30994168000	38489673797	12386699731	17016426889	37858882849	25380248490	32789914690	30748111622	12107098626	28146831876	33514043475	27345723449	18590302426	18172726299	15390612255	19856214414	12908338674
GLUCONATE	4.34E+11	4.59E+11	1.45E+11	2.98E+11	2.76E+11	1.04E+12	5.08E+11	8.83E+11	9.63E+11	4.51E+11	5.57E+11	8.61E+11	1.04E+12	4.66E+11	9.89E+11	3.50E+11	5.11E+11	5.85E+11	4.37E+11	4.23E+11	5.76E+11	4.96E+11	4.38E+11	3.84E+11
GLUCONOLACTONE	10999339428	2218228995	76287291913	692055858	612314635	4696834714	424108085	4259220000	360352034	290792498	194154794	915803305	498891432	461188378	281489738	285013032	1570630102	1885729231	771254362	224178875	5091755179	13101187171	237399823	191707663
GLUCOSAMINE 6-PHOSPHATE	3.1141E+11	1.58522E+11	68158316599	5.55582E+11	8.32383E+11	1.66586E+11	86458218106	1.14969E+11	1.25858E+11	62575786291	72387659292	1.07477E+11	1.24608E+11	1.78614E+11	1.21918E+11	54515187848	70862148168	1.21347E+11	1.09834E+11	88516453161	1.35577E+11	3.71923E+11	45919123550	2.41876E+11
GLUCOSE 1P	9.56E+11	4.59E+11	6.60E+11	9.62E+11	1.03E+12	6.99E+11	4.30E+11	6.10E+11	2.67E+11	2.08E+11	3.20E+11	2.24E+11	4.86E+11	8.84E+11	4.75E+11	3.70E+11	6.27E+11	1.09E+12	5.74E+11	2.03E+11	4.16E+11	9.02E+11	3.90E+11	1.72E+11
GLUCOSE 6P	1.04E+12	5.13E+11	7.28E+11	1.14E+12	1.12E+12	6.91E+11	4.51E+11	5.91E+11	2.84E+11	2.14E+11	2.95E+11	2.32E+11	5.41E+11	9.50E+11	5.00E+11	4.81E+11	7.81E+11	1.13E+12	6.35E+11	2.37E+11	4.09E+11	1.24E+12	4.18E+11	1.82E+11
GLUCURONATE	1.82E+11	48267882236	76987812547	27049268819	27416725210	8518301080	30621607717	30994168000	5972954633	12386699731	17016426889	37858882849	25380248490	32789914690	30748111622	12107098626	28146831876	33514043475	27345723449	18590302426	18172726299	15390612255	19856214414	12908338674
GLUTAMATE	1.73E+13	4.93E+13	5.43E+13	1.87E+13	2.27E+13	3.01E+13	1.99E+13	1.71E+13	2.72E+13	1.31E+13	1.43E+13	2.21E+13	2.46E+13	3.63E+13	3.57E+13	1.93E+13	2.57E+13	3.30E+13	1.98E+13	1.89E+13	2.30E+13	2.98E+13	9.95E+12	1.48E+13
GLUTAMINE	2.52E+13	4.75E+13	2.88E+13	2.51E+13	3.00E+13	2.47E+13	2.55E+13	2.12E+13	2.70E+13	2.11E+13	1.80E+13	3.01E+13	5.86E+13	4.14E+13	6.16E+13	3.61E+13	4.51E+13	5.50E+13	4.17E+13	3.10E+13	2.85E+13	4.63E+13	1.60E+13	1.77E+13
GLUTATHIONE	9.79E+12	2.96E+13	1.20E+12	9.18E+12	1.11E+13	1.48E+13	9.06E+12	7.33E+12	1.16E+13	4.90E+12	9.62E+12	1.58E+13	9.34E+12	1.27E+13	1.26E+13	8.70E+12	8.34E+12	8.47E+12	9.34E+12	6.63E+12	7.50E+12	7.09E+12	6.39E+12	5.23E+12
GLUTATHIONE DISSULFIDE (GSSG)	7.97E+11	8.52E+11	5.83E+11	1.43E+12	1.34E+12	1.67E+12	1.24E+12	1.49E+12	2.07E+12	1.12E+12	6.74E+11	1.15E+12	1.18E+12	1.63E+12	1.11E+12	9.24E+11	1.27E+12	1.60E+12	1.11E+12	6.22E+11	1.04E+12	1.55E+12	8.56E+11	7.15E+11
GLYCERALDEHYDE	7.66E+12	1.25E+13	1.15E+13	8.59E+12	8.61E+12	1.90E+13	1.11E+13	1.97E+13	2.43E+13	1.03E+13	9.82E+12	1.70E+13	1.74E+13	1.13E+13	1.64E+13	8.62E+12	1.30E+13	1.71E+13	1.06E+13	7.38E+12	1.11E+13	1.40E+13	7.90E+12	8.91E+12
GLYCERATE	8.88E+10	6.27E+10	1.33E+12	7.33E+10	4.32E+09	4.16E+10	3.68E+10	4.03E+10	3.25E+10	4.24E+10	2.56E+10	3.04E+10	6.90E+10	4.99E+10	1.08E+11	2.38E+10	5.17E+10	6.81E+10	3.05E+10	3.61E+10	4.51E+10	4.87E+10	2.69E+10	3.81E+10
GLYCEROL	75480792465	1.56621E+11	2.70849E+11	52898916924	98972411327	25277446638	25277410207	16248222000	37900247805	24008438254	18779169216	16805841987	44796892435	49306943828	32671932830	35282926865	64891203430	68690007675	44165241650	13384314351	16872840888	1.16991E+11	25720267198	14850105668
GLYCEROL 3-PHOSPHATE	4.75E+11	3.62E+11	4.60E+12	2.18E+11	2.36E+11	7.22E+11	3.24E+11	3.62E+11	7.47E+11	2.19E+11	1.25E+11	4.17E+11	2.13E+11	3.25E+11	2.34E+11	1.02E+11	3.35E+11	3.03E+11	1.52E+11	1.52E+11	1.57E+11	2.84E+11	5.93E+10	1.37E+11
GLYCINE	3.61E+11	5.32E+11	4.56E+11	3.97E+11	4.31E+11	5.84E+11	5.40E+11	5.49E+11	8.69E+11	4.92E+11	3.71E+11	1.05E+12	8.26E+11	4.79E+11	8.77E+11	4.20E+11	1.56E+11	4.70E+11	3.49E+11	3.76E+11	5.53E+11	7.33E+11	2.80E+11	3.39E+11
GLYCOLATE	1.49E+12	3.15E+12	7.97E+12	1.70E+12	3.08E+12	2.64E+11	4.91E+11	1.55E+11	2.75E+11	4.83E+11	1.41E+11	3.87E+11	5.35E+11	1.51E+12	6.43E+11	1.33E+12	2.46E+12	2.30E+12	1.06E+12	2.28E+11	2.68E+11	1.18E+12	7.38E+11	1.84E+11
GUANIDINOACETATE	9.20E+12	2.88E+12	2.51E+12	3.50E+12	3.07E+12	1.61E+12	1.51E+12	1.59E+12	2.60E+12	1.90E+12	1.71E+12	1.92E+12	2.28E+12	1.30E+12	1.34E+12	1.42E+12	2.02E+12	2.41E+12	2.91E+12	7.79E+11	1.68E+12	2.45E+12	1.55E+12	9.49E+11
GUANIDINOSUCCINATE	13952228523	914998454	265987922	1652194276	122690495	4616499667	2754909532	4985169000	5022134884	2564064149	3464812869	3990169513	2994777838	3143460477	4036743928	1410708273	1721894677	5407367123	10737598186	5430751191	6520090931	4785519921	2148743645	3042713158
GUANINE	8.95E+11	7.97E+11	3.18E+12	7.84E+11	7.56E+11	9.62E+11	4.54E+11	6.59E+11	6.85E+11	4.64E+11	3.92E+11	4.61E+11	1.23E+12	6.50E+11	7.12E+11	7.07E+11	7.34E+11	1.30E+12	1.54E+12	3.33E+11	7.02E+11	1.31E+12	8.60E+11	4.28E+11
GUANOSINE	5.33E+11	5.61E+11	2.17E+12	5.11E+11	4.92E+11	5.77E+11	2.75E+11	4.02E+11	4.10E+11	2.96E+11	2.42E+11	2.90E+11	7.68E+11	4.48E+11	4.50E+11	5.00E+11	5.31E+11	9.07E+11	9.75E+11	2.10E+11	4.23E+11	8.54E+11	6.10E+11	2.62E+11
GUANOSINE DIPHOSPHATE MANNOSE	42883821	107266730	155910945	42899065	71916014	2685199036	23760048	2942793000	4982060948	2507051267	1185428780	4742208798	2251560078	49701430	2057983769	32926350	290362862	62525944	164721637	2130211103	2041216470	1457775683	1148049497	3843100871
GUANOSINE MONOPHOSPHATE	7.46E+11	1.22E+12	1.79E+09	8.13E+11	8.81E+11	5.36E+09	8.07E+11	7.61E+11	9.28E+11	5.43E+11	5.37E+11	8.99E+11	5.38E+08	1.09E+12	1.09E+12	6.31E+11	9.10E+11	9.54E+11	6.49E+11	5.80E+11	6.64E+11	8.47E+11	3.81E+11	5.06E+11
GULOSE	7627164334	8095253815	11970665680	8067164333	10706983452	8424426545	2119268910	15323833000	5907520438	1544753165	2567383669	95306873	19174062047	7530543737	8545415941	3750609899	5921084611	62534759737	6.16449E+11	666803268	1.78929E+11	2.15303E+11	1.29342E+11	1334408473
HISTAMINE	2.89E+11	4.19E+11	1.58E+11	2.36E+11	7.92E+11	7.64E+10	2.25E+11	4.44E+11	1.62E+11	1.45E+11	7.30E+10	2.47E+11	6.82E+11	4.77E+11	1.60E+12	6.34E+11	4.24E+11	2.24E+11	1.37E+12	5.44E+11	2.64E+11	1.05E+12	6.76E+11	5.83E+11
HISTIDINE	8.59E+12	1.01E+13	1.37E+13	9.26E+12	9.80E+12	8.23E+12	7.87E+12	4.59E+12	8.05E+12	5.12E+12	5.61E+12	6.04E+12	1.55E+13	1.17E+13	1.54E+13	8.32E+12	1.05E+13	1.26E+13	9.36E+12	7.68E+12	1.24E+13	1.36E+13	4.53E+12	6.62E+12
HOMOVANILLATE	34405638383	1814206729	24509225634	202657293	724436595	10027708930	3443902275	10942459000	13917767880	4800238171	5390141013	14507372839	16323070194	272152103	2293266883	590756977	6296106232	1255348852	1757555444	1375961700	9225953157	6234978814	1900363359	11725974033
HYDROXYPHENYLLACTATE	34405638383	1814206729	24509225634	202657293	267024511	10027708930	3443902275	10942459000	13917767880	4800238171	5390141013	14507372839	16323070194	272152103	4847920925	735602679	6296106232	875788015	1854505835	181247259	9225953157	6234978814	3805514575	11725974033
HYPOTAURINE	1.78E+12	1.79E+12	5.54E+11	1.36E+12	1.46E+12	4.02E+12	2.15E+12	2.53E+12	3.47E+12	2.41E+12	2.04E+12	3.49E+12	5.80E+12	9.88E+11	5.17E+12	1.74E+12	2.85E+12	2.33E+12	2.31E+12	1.44E+12	1.26E+12	1.30E+12	1.21E+12	1.16E+12
HYPOXANTHINE	8.80E+13	1.78E+14	1.30E+14	1.06E+14	1.26E+14	8.72E+13	8.03E+13	5.01E+13	7.17E+13	5.89E+13	5.44E+13	4.64E+13	1.11E+14	1.32E+14	1.01E+14	9.14E+13	1.22E+14	1.76E+14	1.14E+14	3.44E+13	6.71E+13	1.31E+14	6.42E+13	3.40E+13
INDOXYL SULFATE	1.70E+13	7.29E+11	1.86E+12	1.35E+11	1.35E+11	5.08E+10	8.02E+10	7.54E+10	9.93E+10	4.19E+10	3.69E+10	7.95E+10	4.51E+10	2.02E+10	4.99E+10	4.06E+10	4.47E+11	4.31E+11	4.93E+11	4.73E+10	8.84E+09	2.51E+10	8.04E+10	3.70E+10
INOSINE	6.34E+12	6.68E+12	1.70E+13	4.99E+12	5.11E+12	6.71E+12	2.86E+12	5.23E+12	6.28E+12	3.85E+12	3.35E+12	4.45E+12	8.16E+12	3.98E+12	4.83E+12	4.79E+12	5.70E+12	8.95E+12	1.15E+13	1.85E+12	4.21E+12	8.44E+12	6.88E+12	2.41E+12
INOSINE 5'-DIPHOSPHATE	5381577565	45094356	65544121	216824339	30233105	878566107	391616216	1419095000	844493996	586105185	389640912	673093098	454400660	20894213	544732024	216803781	358741090	131427850	332703571	426910637	838057461	733742583	321916022	346782405
INOSINE TRIPHOSPHATE	4283859	10715359	15574649	4285382	35920079	146818127	2373499	425548000	24150460	1215449	1090805	53189069	2009683	4964901	77296994	3289162	5164858	6245999	3290958	71046869	385950380	98841842	1884706	827079
INOSINE-MONOPHOSPHATE	3.83E+12	8.33E+12	7.57E+11	7.47E+12	7.07E+12	6.43E+12	7.93E+12	5.68E+12	6.15E+12	4.73E+12	4.33E+12	5.76E+12	7.83E+12	8.28E+12	1.05E+13	6.42E+12	8.71E+12	8.71E+12	6.18E+12	3.81E+12	3.07E+12	5.87E+12	3.12E+12	1.78E+12
ISOCITRATE	2.05E+12	1.53E+11	1.87E+11	3.09E+11	2.23E+11	3.20E+11	2.74E+11	4.24E+11	3.33E+11	1.90E+11	1.83E+11	2.95E+11	3.72E+11	1.47E+11	2.48E+11	1.72E+11	2.47E+11	3.05E+11	2.42E+11	1.04E+11	1.88E+11	2.37E+11	1.13E+11	1.13E+11
ISOLEUCINE	1.27E+12	1.68E+12	2.58E+12	1.43E+12	1.83E+12	1.44E+12	1.18E+12	1.32E+12	1.59E+12	9.68E+11	8.64E+11	1.55E+12	2.35E+12	1.39E+12	2.11E+12	1.37E+12	1.15E+12	1.54E+12	1.56E+12	9.34E+11	1.56E+12	1.83E+12	7.16E+11	8.18E+11
ITACONIC ACID	53911849828	26410247690	77314976916	9931112358	12323554326	44527657870	12824978676	87346200000	43745047779	12508471154	14752430940	72931590639	32539633407	22686719849	36682358248	11680585235	27653299220	31345420913	15245985555	27548542662	28079004563	27221023552	11595523508	15935594188
KETOLEUCINE	48132092917	77766482651	1.55665E+11	36473841086	74086813431	13905473822	15650610359	7849367000	6593903681	16652964928	8952360723	11344494884	20071326411	41098752843	18560396974	39835688792	68497589571	50764804660	36627701351	7137976201	10517758915	47296217465	22894554042	9176758618
KYNURENINE	4.73E+10	1.46E+12	5.12E+11	1.93E+11	1.60E+11	8.94E+11	2.14E+11	1.87E+11	1.04E+12	1.27E+11	1.61E+11	4.17E+11	7.76E+11	7.96E+11	6.74E+10	6.31E+10	2.20E+11	1.78E+11	6.77E+10	3.64E+11	6.22E+11	6.45E+11	4.18E+10	1.23E+11
LACTATE	6.99E+12	1.08E+13	9.91E+12	6.19E+12	7.44E+12	1.98E+13	1.17E+13	2.05E+13	2.15E+13	9.33E+12	1.02E+13	1.79E+13	1.83E+13	1.17E+13	1.70E+13	7.53E+12	1.14E+13	1.53E+13	9.42E+12	7.71E+12	1.16E+13	1.25E+13	7.10E+12	9.36E+12
L-ALANINE	1.23E+13	2.38E+13	1.76E+13	1.40E+13	1.67E+13	8.30E+12	1.08E+13	5.74E+12	9.09E+12	7.94E+12	6.86E+12	7.70E+12	1.08E+13	1.40E+13	1.26E+13	1.14E+13	1.49E+13	1.99E+13	1.25E+13	5.20E+12	9.36E+12	1.56E+13	8.71E+12	5.37E+12
LEUCINE	5.10E+12	2.73E+12	2.12E+13	2.00E+12	6.73E+12	5.97E+12	4.10E+12	5.21E+12	7.24E+12	3.14E+12	2.65E+12	6.08E+12	7.88E+12	2.06E+12	7.32E+12	4.85E+12	5.29E+12	2.64E+12	5.80E+12	2.80E+12	4.13E+12	6.94E+12	2.39E+12	3.66E+12
L-ORNITHINE	2.09814E+11	3.08255E+11	5.07204E+11	2.17756E+11	2.35391E+11	3.19511E+11	1.92328E+11	2.45565E+11	2.50723E+11	1.71569E+11	1.53019E+11	2.30426E+11	6.25428E+11	3.31324E+11	5.44863E+11	2.3668E+11	4.56527E+11	3.90754E+11	2.58649E+11	2.90266E+11	5.32994E+11	3.75992E+11	2.38948E+11	3.94478E+11
LYSINE	6.18E+11	8.27E+11	1.61E+12	7.97E+11	6.79E+11	1.28E+12	7.96E+11	1.47E+12	1.21E+12	6.89E+11	6.67E+11	1.17E+12	1.72E+12	1.05E+12	1.51E+12	6.45E+11	6.66E+11	9.86E+11	7.66E+11	7.98E+11	1.54E+12	1.33E+12	4.44E+11	8.50E+11
MALATE	1.09E+13	7.30E+12	6.24E+12	7.80E+12	5.01E+12	9.68E+12	7.65E+12	6.86E+12	9.73E+12	6.21E+12	5.74E+12	8.39E+12	1.25E+13	1.06E+13	1.50E+13	8.03E+12	1.00E+13	1.45E+13	8.56E+12	7.33E+12	7.87E+12	1.18E+13	6.95E+12	5.55E+12
MANNITOL/SORBITOL	8.61239E+11	2.96179E+11	3.13738E+11	1.66597E+11	1.43343E+11	1.17546E+11	65827546941	1.03938E+11	1.54793E+11	82384958166	86734486984	1.24467E+11	2.81222E+11	98832890653	2.20646E+11	1.00862E+11	2.01732E+11	2.35525E+11	1.87599E+11	83485327756	50753617	1.79844E+11	77219446981	77805293294
METHIONINE	1.57E+12	1.37E+12	6.04E+12	5.31E+12	1.97E+12	4.02E+12	3.78E+12	3.62E+12	4.65E+12	3.08E+12	2.56E+12	3.89E+12	7.56E+12	5.91E+12	5.92E+12	4.30E+12	1.56E+12	7.82E+12	5.17E+12	2.78E+12	3.86E+12	6.16E+12	2.66E+12	3.03E+12
METHYGLUTARATE	6281374151	15111301296	8372172010	10008042943	19715359925	1528790874	2364719627	694889000	251718734	1197398860	2112216552	3024514832	3330491712	8868098736	2988432263	1989697814	13608302031	6004005528	5450490478	1833411803	61483566	5355682577	5854199048	15315722886
METHYLMALONATE	1.26E+11	7.90E+10	2.12E+12	3.08E+10	4.44E+10	2.88E+10	1.98E+10	9.63E+10	1.99E+11	2.85E+10	2.30E+10	2.06E+11	3.55E+10	7.16E+10	3.18E+10	2.21E+10	4.31E+10	5.67E+10	3.59E+10	2.70E+10	5.01E+10	4.22E+10	3.12E+10	5.25E+10
METHYLTHIOADENOSINE	6.07E+11	1.32E+12	3.02E+12	2.94E+11	3.31E+11	8.50E+11	1.72E+12	1.78E+12	1.61E+12	2.62E+12	5.26E+12	2.58E+12	6.75E+11	7.50E+11	1.27E+12	4.64E+11	6.99E+11	1.94E+12	5.06E+11	7.28E+11	2.15E+12	1.29E+12	2.75E+11	5.76E+11
MEVALONATE	7009603527	11127217796	28884589576	5324513450	9799577562	1280323671	1420734260	958657000	1375996702	1940861335	1154108792	1340503137	1690864639	7327221808	1996567956	4038825267	8614894884	2760120626	5851982222	792650422	409297325	1818301116	2017601453	946572640
N,N,N-TRIMETHYLLYSINE	1.26E+12	9.11E+11	1.46E+12	5.60E+11	5.10E+11	7.92E+11	6.43E+11	9.03E+11	1.04E+12	5.06E+11	5.72E+11	1.16E+12	1.31E+12	6.30E+11	1.07E+12	4.88E+11	4.21E+11	6.14E+11	5.92E+11	6.54E+11	1.11E+12	1.02E+12	3.11E+11	5.75E+11
N,N-DIMETHYLARGININE	2.02E+12	8.18E+11	1.96E+12	7.31E+11	5.96E+11	1.48E+12	9.97E+11	1.18E+12	1.15E+12	6.41E+11	7.60E+11	1.13E+12	2.67E+12	1.42E+12	2.15E+12	8.41E+11	1.06E+12	1.30E+12	1.24E+12	1.14E+12	1.94E+12	1.69E+12	3.70E+11	8.95E+11
N-ACETYLASPARAGINE	1.17436E+11	18252482070	10996234369	6535333384	7855553896	10169954018	6137989062	11622501000	13836580036	7258964000	5308352669	11974489824	16808920528	9197709540	11336468318	5709280293	6950383062	9106676536	7165539420	6488573979	9644795758	17525359822	3254846722	6128833835
N-ACETYLASPARTATE	1.57E+11	1.25E+11	3.04E+11	9.37E+10	6.23E+10	1.01E+12	2.48E+11	8.98E+11	1.10E+12	3.31E+11	2.94E+11	9.57E+11	3.75E+11	1.41E+11	4.60E+11	9.14E+10	1.78E+11	2.85E+11	2.04E+11	3.11E+11	3.72E+11	7.25E+11	3.61E+11	2.94E+11
N-ACETYLCYSTEINE	11715009913	621474164	2203933779	3702236993	8595708314	2801336262	1532513515	2281991000	1856549535	1877235200	12652997	2192736097	5070412598	2672488778	3293684795	2214433378	7637573832	4235349987	6410678524	590749061	473777691	8956060025	1789909037	1574414210
N-ACETYLGALACTOSAMINE	1.73487E+11	1.22889E+11	7.25463E+11	1.94703E+11	1.71546E+11	1.16044E+11	86474323989	51912268000	74531722819	37453862371	33445702662	49547516412	1.32291E+11	1.25646E+11	83044359042	52119646268	1.5358E+11	2.34491E+11	82650882879	35316765758	75189632353	1.56166E+11	63597363812	59291335578
N-ACETYLGLUCOSAMINE	7.70E+11	4.62E+11	2.64E+12	1.02E+12	7.63E+11	6.58E+11	4.19E+11	2.36E+11	4.24E+11	2.33E+11	1.83E+11	2.04E+11	5.49E+11	5.17E+11	3.23E+11	2.61E+11	6.27E+11	1.02E+12	5.30E+11	1.30E+11	1.16E+11	7.66E+11	1.80E+11	2.00E+11
N-ACETYLGLUTAMATE	2.70245E+11	77200615208	8.21396E+11	26448097654	24433841551	1.13612E+11	65431710763	1.00335E+11	86705326416	46064932690	37938050310	77067894264	77081458318	61267720744	74899161022	28847364888	58231175209	1.14241E+11	55904629882	45199749498	1.65114E+11	4.33417E+11	46445424844	26329977468
N-ACETYLMANNOSAMINE	7.70E+11	4.75E+11	2.82E+12	1.03E+12	8.05E+11	6.71E+11	4.32E+11	2.42E+11	4.26E+11	2.39E+11	1.86E+11	2.21E+11	5.60E+11	5.58E+11	3.31E+11	2.69E+11	6.50E+11	1.04E+12	5.48E+11	1.32E+11	2.73E+11	7.98E+11	2.10E+11	2.00E+11
N-ACETYLNEURAMINATE	2.54E+12	3.84E+12	7.16E+12	2.30E+12	2.87E+12	2.15E+12	1.57E+12	1.26E+12	2.01E+12	1.06E+12	1.01E+12	1.47E+12	2.40E+12	2.73E+12	2.52E+12	1.76E+12	2.55E+12	2.90E+12	2.21E+12	1.23E+12	1.77E+12	2.43E+12	1.42E+12	1.11E+12
N-ACETYLPROLINE	49988959418	57220398023	2.67201E+11	24118932861	36370753042	5127985841	14688871665	4289342000	7828749576	6608706112	5318855900	4998350603	22857496611	33112548421	10958486910	15423452325	29855341230	35096579878	22314160659	6325782516	19667415417	24824538261	11464758842	4590746887
N-ACETYLPUTRESCINE	60496346896	74260780017	2.15215E+11	19347493157	22964944591	47132954089	43685454704	37709160000	65672919537	33459872942	29765384697	50166579283	49740326743	81876830161	60125037119	50874213275	2.17532E+11	4.7426E+11	78558699471	21165806738	1.19527E+11	2.58514E+11	73143377556	28656278400
N-ACETYLSERINE	85282833291	67071273508	90039199264	40046192421	38365845690	82892812684	43760595838	84597432000	1.00336E+11	42854942106	43385428089	1.05189E+11	1.05282E+11	51521150700	67607786494	31944493901	34967612290	58065621224	21880367449	36079666608	5642857334	71512552370	21702828526	42648574726
NAD	40395377543	50371087513	3.16536E+11	18977386574	22620513426	36810800578	54220655867	39447960000	65957780812	31515408667	13895378458	1.15279E+11	42442626300	25207971897	40947254308	29757027565	43079037782	31565204435	22206882589	18098324436	55376059722	1.02953E+11	27962385747	20043124027
NADH	11305662	28279229	205517653	1875759441	18959555	3093606592	557245142	2583809000	4465767395	725859219	351671079	7557813934	2271865994	749376184	5344108650	623015279	13630734	16484007	8685267	2701885851	5700112603	5514110031	4973986	3226626500
NADP	1749929681	428115184	16764803885	1343014640	1349724848	3470586667	1037631681	3793831000	5427417558	2429511634	1500940695	5871001868	1404297511	4106026715	2910591955	1026060193	3485437037	2385302481	2100142109	894242988	523070368	5169819561	1022830667	465599237
N-ALPHA-ACETYLLYSINE	85488105956	64629203332	6.2146E+11	39709410669	51031399325	46701194845	36409645783	40724340000	41453275232	31089818300	27673830766	41233108663	41129382428	42273954053	37955068896	17570672394	31443920016	53392217200	29299964724	28481664967	65083593957	1.51607E+11	18646689545	26980981102
N-FORMYLGLYCINE	17924263573	50520204042	14565706954	33114514473	23457027360	43857745085	31034721786	36773312000	52808886610	19054925117	28326352259	43513531814	67626940016	67080455149	75533407434	32266055446	47539750780	78324063795	41925698860	29268412214	64048841060	61196805564	30527866039	38972601605
NICOTINAMIDE	4.90E+13	1.53E+14	3.77E+13	7.12E+13	9.00E+13	5.77E+13	6.37E+13	4.70E+13	8.03E+13	5.35E+13	4.54E+13	6.01E+13	8.66E+13	8.05E+13	7.59E+13	5.86E+13	8.96E+13	1.04E+14	7.18E+13	3.72E+13	4.98E+13	7.03E+13	4.34E+13	3.67E+13
NICOTINAMIDE MONONUCLEOTIDE	2887041397	512739896	1602520152	3912553408	6120301743	8571871500	966437779	4137803000	5676326268	1982732057	868031670	4815584179	1221753345	875742154	1016549303	38877485	174466336	58017962	240469879	1801252041	3210516322	3367413846	181443948	5303112333
NICOTINATE	3.09E+12	1.09E+11	9.21E+12	4.86E+11	6.66E+11	4.48E+11	3.41E+11	2.87E+11	1.03E+11	8.30E+10	9.33E+10	8.27E+10	1.34E+11	8.50E+11	8.37E+10	4.35E+10	2.53E+11	9.74E+11	1.96E+10	1.51E+10	8.56E+11	2.61E+12	1.01E+11	1.70E+10
N-METHYLASPARTATE	1.66E+13	4.71E+13	5.26E+13	1.78E+13	2.18E+13	2.94E+13	1.93E+13	1.67E+13	2.65E+13	1.25E+13	1.37E+13	2.14E+13	2.40E+13	3.50E+13	3.46E+13	1.85E+13	2.47E+13	3.18E+13	1.89E+13	1.84E+13	2.26E+13	2.85E+13	9.61E+12	1.44E+13
N-METYL-ALANINE	7.00E+11	2.00E+12	1.54E+12	6.51E+11	4.52E+11	4.97E+11	4.91E+11	4.17E+11	6.12E+11	4.57E+11	3.69E+11	5.08E+11	8.13E+11	7.11E+11	5.71E+11	6.86E+11	6.40E+11	5.57E+11	5.96E+11	2.86E+11	6.60E+11	8.28E+11	5.23E+11	2.41E+11
O-PHOSPHOETHANOLAMINE	8.69E+11	1.39E+12	6.24E+11	1.10E+12	8.06E+11	2.32E+12	1.37E+12	2.27E+12	2.63E+12	1.46E+12	1.29E+12	2.66E+12	2.21E+12	1.58E+12	2.31E+12	1.09E+12	1.11E+12	2.36E+12	1.40E+12	1.27E+12	1.39E+12	1.73E+12	1.02E+12	1.13E+12
OPHTHALMATE	84692478978	2.34714E+11	1.22325E+11	72409707076	1.24516E+11	1.08622E+11	56339828953	62799212000	94420965910	40196995814	39495072602	72269805288	74788184826	2.87917E+11	60811177069	36059592995	84294772849	2.11834E+11	45132655495	58941125702	79907068483	1.02756E+11	30093485147	27907679445
OROTATE	2.18314E+11	1.51989E+11	34969150344	61541373776	58272942980	1.63937E+11	95951740847	1.01921E+11	1.04608E+11	63958178816	61566461920	94989232428	2.57492E+11	1.416E+11	3.22667E+11	1.94261E+11	5.68162E+11	2.89188E+11	2.16711E+11	57719428657	79404317823	96832584267	77930004650	67112471917
O-SUCCINYL-HOMOSERINE	36021245145	22346630938	1.79327E+11	6503811874	7548894590	13195374802	6983702740	16847464000	14070291848	7120963308	6678361213	16180195029	33383684849	26406016275	24895794448	8263835487	22285263431	31255503741	9253182021	11048454952	13906889199	26510198891	11357453502	8919992972
OXALIC ACID	49267076008	80019869337	3.02916E+11	16627254021	27677993584	20504713324	7708036288	16006005000	10167756809	9290291386	13375860630	14161231543	22069875457	49774376879	26923070310	27272760331	56351752364	90227066415	28070209417	13901788636	33404285383	50300571471	22439830614	12082185653
OXOGLUTARATE	2.62E+12	3.02E+10	7.55E+11	1.38E+10	7.50E+09	3.12E+10	1.76E+10	3.56E+10	4.39E+10	1.21E+10	1.26E+10	3.64E+10	3.38E+10	2.09E+10	3.14E+10	1.74E+10	2.45E+10	2.40E+10	2.12E+10	1.25E+10	2.82E+10	3.17E+10	1.41E+10	1.60E+10
PANTOTHENATE	1.67842E+11	1.91205E+11	3.54278E+11	1.28231E+11	1.49114E+11	1.59459E+11	71063868202	1.49187E+11	1.28417E+11	65614088982	60805466323	1.4586E+11	2.17259E+11	1.24747E+11	2.44385E+11	1.72701E+11	1.68061E+11	4.12021E+11	2.20463E+11	90252463356	88018188628	2.34246E+11	1.81103E+11	74671665662
PHENYLALANINE	6.21E+11	1.76E+12	3.89E+12	7.63E+11	2.05E+12	2.94E+12	1.40E+12	2.61E+12	3.32E+12	2.31E+12	1.92E+12	2.95E+12	6.43E+12	1.86E+12	5.54E+12	7.69E+11	8.53E+11	2.28E+12	2.00E+12	1.13E+12	1.42E+12	5.44E+12	9.71E+11	2.48E+12
PHOSPHOCREATINE	43983967326	35150902200	1.84027E+11	43028205823	24953154417	28033198459	70928925223	47715224000	63518874993	75053857998	25648456847	1.21767E+11	31021267637	31907002725	32888682538	38318527099	84421472268	58189784705	60052263885	10820488636	17317259304	30549545336	29105331319	10712036836
PHOSPHOENOLPYRUVATE	26227326	65603286	45079491897	26236650	43983132	76892170	85659713	1290398000	805122129	371232979	172923057	1581629810	61520030	30396910	14093253	20137434	31621121	536767981	20148429	6142792	1072166072	1505038668	11538851	5063676
PHOSPHORYLCHOLINE	3.93E+13	5.50E+13	1.99E+13	3.85E+13	3.63E+13	1.18E+14	6.02E+13	8.55E+13	1.08E+14	5.95E+13	6.18E+13	9.25E+13	9.89E+13	6.70E+13	1.07E+14	5.01E+13	6.77E+13	9.90E+13	6.41E+13	5.01E+13	4.01E+13	6.18E+13	3.91E+13	3.68E+13
PHOSPHOSERINE	1857059408	841904400	49499814338	689014834	281403698	1119518856	853309611	1586351000	769542482	586854460	126294537	1106849605	12322106	171898117	501352772	20167057	576162363	973997624	100890342	269556514	3218069194	14516498017	69224909	76715429
PIPECOLATE	7.26E+12	8.62E+11	3.25E+12	6.78E+11	8.26E+11	2.11E+12	1.75E+12	2.22E+12	3.08E+12	1.89E+12	1.31E+12	2.58E+12	1.02E+12	5.17E+11	1.04E+12	5.65E+11	3.99E+12	4.87E+12	1.73E+12	1.23E+12	2.67E+12	5.19E+12	4.73E+11	5.17E+11
P-OCTOPAMINE	1.88E+12	5.40E+12	1.22E+13	1.82E+12	3.58E+12	2.91E+11	6.80E+11	1.25E+11	2.87E+11	3.68E+11	2.75E+11	2.40E+11	6.21E+11	1.61E+12	5.21E+11	1.13E+12	2.32E+12	2.09E+12	1.29E+12	2.20E+11	3.41E+11	1.27E+12	6.87E+11	1.90E+11
PROLINE	2.91E+13	4.81E+13	6.47E+13	3.68E+13	4.28E+13	4.65E+13	3.18E+13	4.16E+13	5.83E+13	2.96E+13	2.51E+13	4.53E+13	6.34E+13	4.29E+13	6.88E+13	3.99E+13	6.21E+13	6.63E+13	4.09E+13	3.58E+13	4.87E+13	5.84E+13	2.42E+13	3.74E+13
PURINE	5224817604	10988184354	14597122279	9871742521	11152637846	12000571076	2711906455	8315767000	6605795077	3937331368	3914984981	2815326746	9164097200	6826476125	5321239463	3329091540	7948147007	13792912015	18231068267	1711584230	10579301013	22353059152	7504139381	1993341277
PYRIDOXAL	75744722065	1.09121E+11	2.98504E+11	47641632062	99404422784	30816854425	19091564189	10220520000	37736881167	20075961134	14370662794	20953764678	33549546146	41326136037	10200561733	30959798494	23527435834	52338398810	41220483392	14655502095	27451610436	76943917729	23190698755	12712996487
PYRIDOXAL-PHOSPHATE	3495595458	261943931	380732456	1834828723	175617950	29457182	845164530	15743000	27562758	29712454	26665436	23562921	1072141151	121370232	56272212	893569278	126258322	1557300239	80449610	24527233	184291494	554596973	446578805	20218485
PYRIDOXINE (B6)	63968740337	43679262826	5.15697E+11	16308904733	16812805611	4545037513	3896765075	3662565000	3456462354	5058806161	2172883256	4874861920	45467515062	31010707116	6286577943	6434366847	32049363274	26661648918	30117629768	2660985838	6750701715	47075340273	21723577855	5876087999
PYROGLUTAMTE	3.74164E+11	2.7059E+11	7.41201E+11	2.52115E+11	3.08167E+11	4.65359E+11	2.18972E+11	3.08719E+11	3.82106E+11	2.80223E+11	4.7562E+11	3.12951E+11	8.30551E+11	3.80512E+11	4.77555E+11	2.49258E+11	5.17948E+11	5.77607E+11	2.82461E+11	2.07523E+11	3.9801E+11	3.80049E+11	1.36003E+11	4.66034E+11
PYRROLE-2-CARBOXYLATE	29193373017	17195505113	19152489504	29078476863	42514949446	27205382980	24281668566	22287550000	32269125302	23625048894	20113328560	27901844820	35591758997	44871684073	24709713328	21957152884	20802251455	39687447484	22662327644	11957944304	23377130722	50413945549	20107582720	13059546437
PYRUVATE	69829152197	76831584245	1.61118E+11	47871265965	41853149883	61308499167	37365189056	66311652000	83068505962	47090017059	32395122091	71376027768	90450521659	41110841297	89592624395	56407201638	64491311895	76674489587	51822145601	18964304163	40523623934	65958506987	34775382275	38197320362
QUINOLINATE	4487268841	8815695298	2896957299	5335879027	2354471920	10349404632	4235873163	22644754000	26613139765	5090985373	4721730018	15012186302	11999158255	12491096137	4311906929	1433972454	5669305805	11703402210	6974505451	12288905367	30618944743	15762874696	2545834278	6968825018
RAFFINOSE	16354981022	2163986651	2.12234E+11	6281570919	5372874067	51815252003	19417109427	45470932000	46388026210	13799561535	8607873034	36939649053	44890720311	13983357129	40936330857	16212708182	23589863248	14567813565	34510337926	17823732540	30402306540	37371896163	35838409278	38594621369
RHAMNOSE	1.25641E+11	1.81327E+11	2.13975E+11	1.27688E+11	1.41838E+11	76302449817	55600568900	85769000000	1.14315E+11	70471825082	47873053433	1.01214E+11	1.45916E+11	76807312071	1.16995E+11	89670368567	1.06068E+11	1.57143E+11	88474161203	40074865035	54518890638	1.35774E+11	57751847875	51072476987
SACCHARATE	8449306003	444437804	11282890140	513673521	1278888668	6207724498	536609709	7286353000	4458876267	987647018	1138146455	4481554371	3282043986	2150927518	3496726573	461805486	3307482016	12838331301	2681011495	2884798588	6638747822	12264306559	3044195680	2701182190
S-ADENOSYLHOMOCYSTEINE	2.81E+11	3.33E+11	6.74E+10	2.54E+11	2.58E+11	7.82E+11	5.33E+11	6.59E+11	7.66E+11	5.90E+11	4.77E+11	8.38E+11	1.18E+12	6.39E+11	1.18E+12	4.51E+11	6.37E+11	6.21E+11	4.28E+11	4.23E+11	1.17E+12	1.10E+12	2.63E+11	5.37E+11
S-ADENOSYLMETHIONINE	67785605244	88806014205	41294247542	87141944056	61046419272	3.39701E+11	91813361720	2.578E+11	2.91992E+11	99347641876	28640924116	2.47663E+11	2.57324E+11	1.33897E+11	2.85395E+11	81878272448	94408952219	89867291042	85597945829	1.67875E+11	2.02001E+11	1.37848E+11	47647946448	1.56379E+11
SARCOSINE	1.24E+13	2.39E+13	1.76E+13	1.42E+13	1.68E+13	8.50E+12	1.11E+13	5.90E+12	9.36E+12	8.11E+12	6.93E+12	8.00E+12	1.09E+13	1.41E+13	1.27E+13	1.15E+13	1.49E+13	2.01E+13	1.26E+13	5.31E+12	9.54E+12	1.57E+13	8.82E+12	5.34E+12
SERINE	3.54374E+11	5.18334E+11	3.7889E+11	4.65228E+11	4.44297E+11	3.91887E+11	3.08165E+11	3.45087E+11	4.69908E+11	2.70287E+11	2.32774E+11	4.50752E+11	6.48978E+11	4.42713E+11	6.41864E+11	3.23304E+11	3.27683E+11	4.11119E+11	3.31392E+11	2.76628E+11	3.59962E+11	5.39684E+11	2.75127E+11	4.21373E+11
STACHYOSE	26374387767	666631747	1.96434E+11	13061769943	6110250814	34091343044	10631670614	26347596000	31656427749	3316319759	8060766651	24886832686	29492332306	17387251310	27470980001	7893998851	9199879210	751556643	40947896	11935567080	17386440900	18452927886	17040378406	25447291542
SUCCINATE	1.90E+11	7.85E+10	3.35E+12	2.32E+10	2.27E+10	4.54E+10	2.37E+10	1.80E+11	3.53E+11	5.09E+10	4.22E+10	3.67E+11	4.41E+10	1.11E+11	5.03E+10	2.11E+10	3.98E+10	4.37E+10	1.97E+10	3.99E+10	8.23E+10	8.55E+10	4.60E+10	8.75E+10
TAURINE	5.79E+13	1.02E+14	5.99E+13	6.31E+13	7.14E+13	7.94E+13	6.29E+13	5.55E+13	8.14E+13	5.32E+13	5.05E+13	6.45E+13	7.37E+13	8.30E+13	8.36E+13	5.60E+13	8.19E+13	1.03E+14	6.74E+13	3.86E+13	6.03E+13	8.30E+13	4.82E+13	3.48E+13
TETRAHYDROFOLATE	10338468	965730020	37587142	10342143	17337573	2908108	5728092	41749000	2721085	14666549	13162491	114128173	332533956	11982063	37048941	7937912	12464631	15073807	7942246	2421408	47440749	7648493	4548463	364133084
THREITOL	14783942355	1095628786	3997678700	1021158526	5548346998	1488589670	1060061980	1703356000	3139431980	1443948244	965787433	2579696041	3063484670	5520661025	2887551196	1381294789	1639954687	3812202939	3789118898	913558788	297055459	1896242719	922762716	929843555
THREONINE	2.52E+12	4.09E+12	3.65E+12	3.68E+12	3.94E+12	5.13E+12	3.66E+12	3.88E+12	5.61E+12	2.97E+12	2.86E+12	4.71E+12	8.45E+12	5.38E+12	8.32E+12	4.01E+12	4.60E+12	4.70E+12	3.63E+12	2.62E+12	4.97E+12	6.07E+12	2.73E+12	3.83E+12
THYMIDINE-MONOPHOSPHATE	12224197077	17604668755	1.73606E+11	162465205	1227172678	37686159570	19350728862	29511124000	63353894122	30740301099	21860825026	55249351088	31618458803	8653682876	31968649926	14175879333	20849970251	13795608269	13424425070	15318211000	21979505147	27338442837	11111320816	15465614257
THYMINE	33605641070	33701683216	66159706999	16558055755	20600912575	25302486085	22584016304	21017264000	25189334117	19044374865	14968698245	25199507241	35681888931	22801459934	27701073046	24476758179	28145308082	31907395962	22192686500	12652652499	21950408092	31641146074	16419098453	14922124470
TRANS-4-HYDROXY-L-PROLINE	47739115398	1.94439E+11	2.19186E+11	51176492962	39886492105	33700531584	22852553349	18492710000	71628968497	1.22313E+11	11513287640	38026686526	1.20225E+11	20805222989	41349920712	49141912812	1.39633E+11	2.48184E+11	74075362219	12752412885	1.01147E+11	28085694051	73205496772	37963079777
TREHALOSE	94444437238	2.19675E+11	2.30296E+11	91632904203	1.4494E+11	43354220564	44534533296	31251542000	38238081120	25272654747	32317315862	37395242758	60038131933	85242701222	66329950117	69839801879	83305510067	1.339E+11	79473631737	25337195230	37196075548	89148658361	46726322165	31608811693
TRIGONELLINE	5.31E+12	1.66E+12	5.38E+12	3.72E+12	2.87E+12	2.25E+12	1.73E+12	1.01E+12	1.73E+12	1.15E+12	8.66E+11	1.14E+12	1.99E+12	1.94E+12	1.79E+12	1.49E+12	3.02E+12	4.35E+12	2.96E+12	7.43E+11	1.10E+12	2.54E+12	1.12E+12	1.10E+12
TRYPTOPHAN	1.28E+12	2.35E+11	7.94E+11	9.20E+11	9.32E+11	5.80E+11	1.07E+12	9.03E+11	4.54E+11	9.24E+11	7.84E+11	8.39E+11	2.38E+12	1.55E+12	2.20E+12	1.24E+12	1.74E+12	3.01E+12	1.59E+12	8.06E+11	9.98E+11	1.31E+12	1.14E+12	1.05E+12
TYROSINE	3.84E+12	3.77E+12	3.53E+12	3.62E+12	3.99E+12	3.56E+12	2.85E+12	2.94E+12	3.81E+12	2.46E+12	2.04E+12	3.39E+12	6.54E+12	3.76E+12	5.46E+12	2.82E+12	3.08E+12	4.21E+12	3.76E+12	2.29E+12	3.60E+12	5.12E+12	2.38E+12	3.12E+12
URACIL	2.4084E+11	4.88257E+11	4.68534E+11	3.91628E+11	3.78356E+11	2.49785E+11	2.77398E+11	1.72931E+11	2.51962E+11	2.17712E+11	1.63059E+11	1.97174E+11	2.74944E+11	2.73995E+11	3.27764E+11	2.79653E+11	3.76102E+11	4.87939E+11	3.05592E+11	93555779758	1.84331E+11	3.2463E+11	1.62364E+11	77605217236
Urate	1.22E+13	4.89E+12	5.22E+12	2.62E+12	2.18E+12	4.70E+12	3.42E+12	4.53E+12	5.23E+12	3.01E+12	2.51E+12	4.79E+12	3.84E+12	3.27E+12	3.91E+12	2.98E+12	4.98E+12	6.05E+12	3.80E+12	1.78E+12	3.84E+12	4.11E+12	3.25E+12	1.89E+12
UREIDOPROPIONATE	1.31E+12	1.43E+11	2.58E+11	4.32E+10	6.37E+10	3.71E+10	3.24E+10	4.98E+10	5.05E+10	3.49E+10	2.39E+10	3.65E+10	5.45E+10	3.85E+10	3.74E+10	4.25E+10	1.15E+11	1.27E+11	2.34E+11	2.41E+10	2.78E+10	2.65E+10	2.96E+10	1.62E+10
URIDINE	8.68E+11	4.91E+11	2.96E+11	7.63E+11	1.12E+12	8.90E+11	8.54E+11	7.35E+11	1.11E+12	7.30E+11	6.17E+11	9.52E+11	1.15E+12	1.21E+12	7.54E+11	5.51E+11	4.13E+11	9.41E+11	7.54E+11	3.78E+11	7.16E+11	1.63E+12	5.57E+11	4.00E+11
URIDINE 5'-DIPHOSPHATE	360196686	105852436	27268526251	42333448	70967813	39901531244	118531194	21015782000	32199786835	10431970194	5648355185	27296955923	12490694370	2203991820	3012702625	32492221	51021418	308507746	32509962	1427716139	5306604668	12085771176	1155775622	8759933923
URIDINE 5'-TRIPHOSPHATE (UTP)	12411217	31044590	45122951	12415629	20813566	3491152	109365215	266997000	184619534	28623456	18943418	354927064	5822465	14384335	33345834	75354496	14963652	110236067	9534579	2906874	4368304	61411369	5460380	2396217
URIDINE DIPHOSPHATE GLUCURONIC ACID	51818726	129615907	941976064	51837147	86899818	27892220126	356319638	32965214000	25988633103	5815876384	1480152732	23134428202	3890815796	60056794	2852607593	39786602	62475534	864159206	39808325	2296976966	4384758552	3054358087	365551069	7590258010
URIDINE DIPHOSPHATEGALACTOSE	97309473970	73694047359	48777793917	1.18567E+11	71120863524	4.71046E+11	1.3205E+11	4.62571E+11	5.09493E+11	1.94552E+11	1.60857E+11	4.71307E+11	2.98897E+11	1.012E+11	2.86095E+11	71182903574	94639582376	1.51924E+11	91179788450	1.75478E+11	1.80166E+11	2.19902E+11	96657558043	1.97389E+11
URIDINE DIPHOSPHATE-N-ACETYLGLUCOSAMINE	1.28E+11	1.50E+11	2.51E+11	1.14E+11	8.13E+10	8.90E+11	2.76E+11	1.11E+12	1.37E+12	4.69E+11	4.11E+11	1.33E+12	6.13E+11	1.35E+11	6.26E+11	1.72E+11	1.67E+11	2.24E+11	1.94E+11	4.07E+11	4.48E+11	4.30E+11	2.27E+11	3.94E+11
URIDINE MONOPHOSPHATE	2.96E+12	3.60E+12	3.50E+12	2.39E+12	2.73E+12	4.00E+12	2.41E+12	3.34E+12	5.04E+12	2.25E+12	2.15E+12	4.60E+12	3.35E+12	2.26E+12	3.68E+12	1.42E+12	2.30E+12	2.32E+12	1.73E+12	1.92E+12	1.50E+12	3.33E+12	1.03E+12	1.34E+12
UROCANATE	5.01E+12	4.26E+12	1.31E+13	1.60E+12	4.06E+12	5.91E+11	5.12E+11	1.56E+11	1.71E+11	1.50E+11	3.04E+11	2.05E+11	6.19E+11	1.52E+12	3.54E+11	1.35E+12	6.54E+12	3.19E+12	7.29E+11	6.71E+09	9.31E+10	1.31E+12	1.17E+12	1.72E+12
VALINE	3.58E+12	4.36E+12	6.32E+12	3.11E+12	3.48E+12	6.02E+12	4.25E+12	5.29E+12	7.19E+12	3.88E+12	3.40E+12	5.62E+12	9.08E+12	4.53E+12	7.60E+12	4.23E+12	4.02E+12	5.33E+12	4.41E+12	3.15E+12	3.60E+12	5.37E+12	2.34E+12	3.43E+12
XANTHINE	2.96E+11	8.55E+11	1.12E+12	3.64E+11	5.16E+11	1.58E+11	1.90E+11	1.01E+11	1.76E+11	1.24E+11	1.07E+11	1.12E+11	1.30E+11	3.78E+11	1.61E+11	2.53E+11	4.93E+11	5.87E+11	2.93E+11	5.43E+10	1.47E+11	3.43E+11	1.63E+11	5.59E+10
XANTHOSINE	63404035960	19882081804	57404940346	16298657081	13069911093	69448572129	29163372915	44123060000	60941012113	25699039686	23919165304	43970442635	32444629055	22203181709	22489750803	15719390073	25682512924	41335256519	30872235155	16951634637	45070607698	71472341432	22912171948	17212235559
XANTHOSINE-MONOPHOSPHATE	2067992887	192353999	1397921500	2351669700	877844335	19958644946	7611710574	5870692000	8093849633	4552726241	4111783790	5914068595	10720827952	4378988313	9785173942	4788881873	15460857992	12271797836	5181148065	1478140066	5933638243	7002446224	1766666278	1076011787
XANTHURENATE	8.45938E+11	56814795075	1.48839E+11	11044493094	11434476600	3502165709	45868266301	1546576000	3221374417	1579561447	3638293185	30084146	62724592	920164137	71845992	102658626	2252896613	2837371221	19242547220	31315339	47059125	568184343	1508470302	129070557
