# Supplementary material for: Loss of DOCK2 potentiates Inflammatory Bowel Disease–associated colorectal cancer via immune dysfunction and IFNγ induction of IDO1 expression
Source: Oncogene. 2024 Sep 7;43(42):3094–107. doi: 10.1038/s41388-024-03135-9 (PMC11473400; doi:10.1038/s41388-024-03135-9)
Supplement: Supplementary file 5 — Table S4 [file 41388_2024_3135_MOESM5_ESM.xlsx]

## Sheet: Sheet1
qPCR primers (mouse)
Gene name	Forward primer	Reverse primer
β-Actin	GTGACGTTGACATCCGTAAAGA	GCCGGACTCATCGTACTCC
Trgv1	CACTGGTACCGGCAAAAAGC	TCCCTCCTAAGGGTCGTTGA
Trgv4	CATACACTGGTACCGGCAGA	TATGGGTAGGGGTTGCAAGG
Trgv7	CCGATTCCAGAAAGGGAGGG	TCCTCCACATTCCGAAGCAC
Dock2	GCATCTCACGCTACAGATTGG	GGAAAATGCCCTGTGACAGTT
Ifng	ATGAACGCTACACACTGCATC	CCATCCTTTTGCCAGTTCCTC
Irf1	ATGCCAATCACTCGAATGCG	TTGTATCGGCCTGTGTGAATG
Stat1	TCACAGTGGTTCGAGCTTCAG	GCAAACGAGACATCATAGGCA
Tap2	CTGGCGGACATGGCTTTACTT	CTCCCACTTTTAGCAGTCCCC
Ido1	GCTTTGCTCTACCACATCCAC	CAGGCGCTGTAACCTGTGT
Tap1	GGACTTGCCTTGTTCCGAGAG	GCTGCCACATAACTGATAGCGA
Cd274	GCTCCAAAGGACTTGTACGTG	TGATCTGAACAGCATTTC
gRNA sequences
Apc-1	GGATCTGTATCCAGCCGTTC
Apc-3	AGATCCTTCCCGACTTCCGT
